# Supplementary material for: Expanding the Clinical Utility of Targeted RNA Sequencing Panels beyond Gene Fusions to Complex, Intragenic Structural Rearrangements
Source: Cancers (Basel). 2023 Sep 2;15(17):4394. doi: 10.3390/cancers15174394 (PMC10486946; doi:10.3390/cancers15174394)
Supplement: Supplementary file 1 [file cancers-15-04394-s001.zip]

Archive with 6 entries (6 files):
- Figure S1.png
- Supplemental Table S1 Archer Gene List.xlsx
- Supplemental Table S2 PanHeme Structural Rearrangements.xlsx
- Supplemental Table S3 PanSolid Structural Rearrangements.xlsx
- Supplemental Table S4 Clinical Outcomes Gene Fusions.xlsx
- Supplemental Table S5 Clinical Outcomes Structural Rearrangements.xlsx
