# Supplementary material for: Expanding the Clinical Utility of Targeted RNA Sequencing Panels beyond Gene Fusions to Complex, Intragenic Structural Rearrangements
Source: Cancers (Basel). 2023 Sep 2;15(17):4394. doi: 10.3390/cancers15174394 (PMC10486946; doi:10.3390/cancers15174394)
Supplement: Supplementary file 1 [file cancers-15-04394-s001.zip › Supplemental Table S1 Archer Gene List.xlsx]

## Sheet: Gene Lists
Pan-Solid (n=115)	Pan-Heme (n=154)
ABL1	ABL1
ABL2	ABL2
AKT1	AICDA
AKT3	ALK
ALK	ASB13
ARHGAP26	BATF3
AXL	BCL11B
BCOR	BCL2
BRAF	BCL2A1
BRD3	BCL3
BRD4	BCL6
CALCA	BCR
CAMTA1	BIRC3
CCNB3	BLNK
CCND1	BMF
CHMP2A (control)	BMP7
CIC	CBFB
CRLF2	CCDC50
CSF1	CCND1
CTNNB1	CCND2
DDR2	CCND3
DNAJB1	CD274
EGFR	CD44
EPC1	CDC25A
EPOR	CDK6
ERBB2	CDKN2A
ERG	CDKN2B
ESR1	CEBPA
ESRRA	CEBPD
ETV1	CEBPE
ETV4	CEBPG
ETV5	CHD1
ETV6	CHIC2
EWSR1	CHMP2A (control)
FGFR1	CIITA
FGFR2	CREB3L2
FGFR3	CREBBP
FGR	CRLF2
FOS	CSF1R
FOSB	CTLA4
FOXO1	CYB5R2
FUS	DEK
GLI1	DENND3
GNAS	DLEU1
GPI (control)	DNMT3B
GRB7	DNTT
HMGA2	DUSP22
HRAS	E2F2
IDH1	EBF1
IDH2	EIF4A1
INSR	ENTPD1
JAK3	EPOR
JAZF1	ERG
KIT	ETV6
KRAS	EXOC2
KRT20	FAM216A
KRT7	FGFR1
MAML2	FLT3
MAP2K1	FOXP1
MAST1	FUT8
MAST2	GLIS2
MEAF6	GPI (control)
MET	HOXA10
MKL2	HOXA9
MSMB	ID4
MUSK	IKZF1
MYB	IKZF2
MYC	IKZF3
MYOD1	IL16
NCOA1	IRF4
NCOA2	IRF8
NOTCH1	ITPKB
NOTCH2	JAK2
NRAS	KAT6A
NRG1	KIAA0101
NTRK1	KLF2
NTRK2	KMT2A
NTRK3	LIMD1
NUMBL	LMO1
NUTM1	LMO2
PAX3	LRMP
PDGFB	LYL1
PDGFRA	LZTS1
PDGFRB	MAL
PIK3CA	MALT1
PKN1	MAML3
PLAG1	MECOM
PPARG	MKL1
PRKCA	MLF1
PRKCB	MLLT10
PTEN	MLLT4
PTH	MME
RAB7A (control)	MUC1
RAF1	MYBL1
RELA	MYC
RET	MYH11
ROS1	NEK6
RSPO2	NF1
RSPO3	NFKB1
SLC5A5	NFKB2
SS18	NME1
STAT6	NOTCH1
TAF15	NTRK3
TCF12	NUP214
TERT	NUP98
TFE3	P2RY8
TFEB	PAG1
TFG	PAICS
THADA	PAX5
TMPRSS2	PBX1
TP53	PDCD1
TTF1	PDCD1LG2
USP6	PDGFRA
VCP (control)	PDGFRB
YWHAE	PICALM
	PIM1
	PIM2
	PML
	PPAT
	PRDM16
	PRKAR2B
	PTK2B
	PTPN1
	PYCR1
	RAB29
	RAB7A (control)
	RAG1
	RAG2
	RANBP1
	RARA
	RBM15
	ROS1
	RUNX1
	RUNX1T1
	S1PR2
	SEMA6A
	SERPINA9
	SETD2
	SH3BP5
	SOX11
	STIL
	STRBP
	TAL1
	TCF3
	TFG
	TLX1
	TLX3
	TNFRSF13B
	TNFSF4
	TP63
	TYK2
	VCP (control)
	WT1
	ZCCHC7
	ABL1
	ABL2
	AICDA
	ALK
	ASB13
	BATF3
	BCL11B
	BCL2
	BCL2A1
	BCL3
	BCL6
	BCR
	BIRC3
	BLNK
	BMF
	BMP7
	CBFB
	CCDC50
	CCND1
	CCND2
	CCND3
	CD274
	CD44
	CDC25A
	CDK6
	CDKN2A
	CDKN2B
	CEBPA
	CEBPD
	CEBPE
	CEBPG
	CHD1
	CHIC2
	CHMP2A (control)
	CIITA
	CREB3L2
	CREBBP
	CRLF2
	CSF1R
	CTLA4
	CYB5R2
	DEK
	DENND3
	DLEU1
	DNMT3B
	DNTT
	DUSP22
	E2F2
	EBF1
	EIF4A1
	ENTPD1
	EPOR
	ERG
	ETV6
	EXOC2
	FAM216A
	FGFR1
	FLT3
	FOXP1
	FUT8
	GLIS2
	GPI (control)
	HOXA10
	HOXA9
	ID4
	IKZF1
	IKZF2
	IKZF3
	IL16
	IRF4
	IRF8
	ITPKB
	JAK2
	KAT6A
	KIAA0101
	KLF2
	KMT2A
	LIMD1
	LMO1
	LMO2
	LRMP
	LYL1
	LZTS1
	MAL
	MALT1
	MAML3
	MECOM
	MKL1
	MLF1
	MLLT10
	MLLT4
	MME
	MUC1
	MYBL1
	MYC
	MYH11
	NEK6
	NF1
	NFKB1
	NFKB2
	NME1
	NOTCH1
	NTRK3
	NUP214
	NUP98
	P2RY8
	PAG1
	PAICS
	PAX5
	PBX1
	PDCD1
	PDCD1LG2
	PDGFRA
	PDGFRB
	PICALM
	PIM1
	PIM2
	PML
	PPAT
	PRDM16
	PRKAR2B
	PTK2B
	PTPN1
	PYCR1
	RAB29
	RAB7A (control)
	RAG1
	RAG2
	RANBP1
	RARA
	RBM15
	ROS1
	RUNX1
	RUNX1T1
	S1PR2
	SEMA6A
	SERPINA9
	SETD2
	SH3BP5
	SOX11
	STIL
	STRBP
	TAL1
	TCF3
	TFG
	TLX1
	TLX3
	TNFRSF13B
	TNFSF4
	TP63
	TYK2
	VCP (control)
	WT1
	ZCCHC7
	ABL1
	ABL2
	AICDA
	ALK
	ASB13
	BATF3
	BCL11B
	BCL2
	BCL2A1
	BCL3
	BCL6
	BCR
	BIRC3
	BLNK
	BMF
	BMP7
	CBFB
	CCDC50
	CCND1
	CCND2
	CCND3
	CD274
	CD44
	CDC25A
	CDK6
	CDKN2A
	CDKN2B
	CEBPA
	CEBPD
	CEBPE
	CEBPG
	CHD1
	CHIC2
	CHMP2A (control)
	CIITA
	CREB3L2
	CREBBP
	CRLF2
	CSF1R
	CTLA4
	CYB5R2
	DEK
	DENND3
	DLEU1
	DNMT3B
	DNTT
	DUSP22
	E2F2
	EBF1
	EIF4A1
	ENTPD1
	EPOR
	ERG
	ETV6
	EXOC2
	FAM216A
	FGFR1
	FLT3
	FOXP1
	FUT8
	GLIS2
	GPI (control)
	HOXA10
	HOXA9
	ID4
	IKZF1
	IKZF2
	IKZF3
	IL16
	IRF4
	IRF8
	ITPKB
	JAK2
	KAT6A
	KIAA0101
	KLF2
	KMT2A
	LIMD1
	LMO1
	LMO2
	LRMP
	LYL1
	LZTS1
	MAL
	MALT1
	MAML3
	MECOM
	MKL1
	MLF1
	MLLT10
	MLLT4
	MME
	MUC1
	MYBL1
	MYC
	MYH11
	NEK6
	NF1
	NFKB1
	NFKB2
	NME1
	NOTCH1
	NTRK3
	NUP214
	NUP98
	P2RY8
	PAG1
	PAICS
	PAX5
	PBX1
	PDCD1
	PDCD1LG2
	PDGFRA
	PDGFRB
	PICALM
	PIM1
	PIM2
	PML
	PPAT
	PRDM16
	PRKAR2B
	PTK2B
	PTPN1
	PYCR1
	RAB29
	RAB7A (control)
	RAG1
	RAG2
	RANBP1
	RARA
	RBM15
	ROS1
	RUNX1
	RUNX1T1
	S1PR2
	SEMA6A
	SERPINA9
	SETD2
	SH3BP5
	SOX11
	STIL
	STRBP
	TAL1
	TCF3
	TFG
	TLX1
	TLX3
	TNFRSF13B
	TNFSF4
	TP63
	TYK2
	VCP (control)
	WT1
	ZCCHC7
	ABL1
	ABL2
	AICDA
	ALK
	ASB13
	BATF3
	BCL11B
	BCL2
	BCL2A1
	BCL3
	BCL6
	BCR
	BIRC3
	BLNK
	BMF
	BMP7
	CBFB
	CCDC50
	CCND1
	CCND2
	CCND3
	CD274
	CD44
	CDC25A
	CDK6
	CDKN2A
	CDKN2B
	CEBPA
	CEBPD
	CEBPE
	CEBPG
	CHD1
	CHIC2
	CHMP2A (control)
	CIITA
	CREB3L2
	CREBBP
	CRLF2
	CSF1R
	CTLA4
	CYB5R2
	DEK
	DENND3
	DLEU1
	DNMT3B
	DNTT
	DUSP22
	E2F2
	EBF1
	EIF4A1
	ENTPD1
	EPOR
	ERG
	ETV6
	EXOC2
	FAM216A
	FGFR1
	FLT3
	FOXP1
	FUT8
	GLIS2
	GPI (control)
	HOXA10
	HOXA9
	ID4
	IKZF1
	IKZF2
	IKZF3
	IL16
	IRF4
	IRF8
	ITPKB
	JAK2
	KAT6A
	KIAA0101
	KLF2
	KMT2A
	LIMD1
	LMO1
	LMO2
	LRMP
	LYL1
	LZTS1
	MAL
	MALT1
	MAML3
	MECOM
	MKL1
	MLF1
	MLLT10
	MLLT4
	MME
	MUC1
	MYBL1
	MYC
	MYH11
	NEK6
	NF1
	NFKB1
	NFKB2
	NME1
	NOTCH1
	NTRK3
	NUP214
	NUP98
	P2RY8
	PAG1
	PAICS
	PAX5
	PBX1
	PDCD1
	PDCD1LG2
	PDGFRA
	PDGFRB
	PICALM
	PIM1
	PIM2
	PML
	PPAT
	PRDM16
	PRKAR2B
	PTK2B
	PTPN1
	PYCR1
	RAB29
	RAB7A (control)
	RAG1
	RAG2
	RANBP1
	RARA
	RBM15
	ROS1
	RUNX1
	RUNX1T1
	S1PR2
	SEMA6A
	SERPINA9
	SETD2
	SH3BP5
	SOX11
	STIL
	STRBP
	TAL1
	TCF3
	TFG
	TLX1
	TLX3
	TNFRSF13B
	TNFSF4
	TP63
	TYK2
	VCP (control)
	WT1
	ZCCHC7
	ABL1
	ABL2
	AICDA
	ALK
	ASB13
	BATF3
	BCL11B
	BCL2
	BCL2A1
	BCL3
	BCL6
	BCR
	BIRC3
	BLNK
	BMF
	BMP7
	CBFB
	CCDC50
	CCND1
	CCND2
	CCND3
	CD274
	CD44
	CDC25A
	CDK6
	CDKN2A
	CDKN2B
	CEBPA
	CEBPD
	CEBPE
	CEBPG
	CHD1
	CHIC2
	CHMP2A (control)
	CIITA
	CREB3L2
	CREBBP
	CRLF2
	CSF1R
	CTLA4
	CYB5R2
	DEK
	DENND3
	DLEU1
	DNMT3B
	DNTT
	DUSP22
	E2F2
	EBF1
	EIF4A1
	ENTPD1
	EPOR
	ERG
	ETV6
	EXOC2
	FAM216A
	FGFR1
	FLT3
	FOXP1
	FUT8
	GLIS2
	GPI (control)
	HOXA10
	HOXA9
	ID4
	IKZF1
	IKZF2
	IKZF3
	IL16
	IRF4
	IRF8
	ITPKB
	JAK2
	KAT6A
	KIAA0101
	KLF2
	KMT2A
	LIMD1
	LMO1
	LMO2
	LRMP
	LYL1
	LZTS1
	MAL
	MALT1
	MAML3
	MECOM
	MKL1
	MLF1
	MLLT10
	MLLT4
	MME
	MUC1
	MYBL1
	MYC
	MYH11
	NEK6
	NF1
	NFKB1
	NFKB2
	NME1
	NOTCH1
	NTRK3
	NUP214
	NUP98
	P2RY8
	PAG1
	PAICS
	PAX5
	PBX1
	PDCD1
	PDCD1LG2
	PDGFRA
	PDGFRB
	PICALM
	PIM1
	PIM2
	PML
	PPAT
	PRDM16
	PRKAR2B
	PTK2B
	PTPN1
	PYCR1
	RAB29
	RAB7A (control)
	RAG1
	RAG2
	RANBP1
	RARA
	RBM15
	ROS1
	RUNX1
	RUNX1T1
	S1PR2
	SEMA6A
	SERPINA9
	SETD2
	SH3BP5
	SOX11
	STIL
	STRBP
	TAL1
	TCF3
	TFG
	TLX1
	TLX3
	TNFRSF13B
	TNFSF4
	TP63
	TYK2
	VCP (control)
	WT1
	ZCCHC7
	ABL1
	ABL2
	AICDA
	ALK
	ASB13
	BATF3
	BCL11B
	BCL2
	BCL2A1
	BCL3
	BCL6
	BCR
	BIRC3
	BLNK
	BMF
	BMP7
	CBFB
	CCDC50
	CCND1
	CCND2
	CCND3
	CD274
	CD44
	CDC25A
	CDK6
	CDKN2A
	CDKN2B
	CEBPA
	CEBPD
	CEBPE
	CEBPG
	CHD1
	CHIC2
	CHMP2A (control)
	CIITA
	CREB3L2
	CREBBP
	CRLF2
	CSF1R
	CTLA4
	CYB5R2
	DEK
	DENND3
	DLEU1
	DNMT3B
	DNTT
	DUSP22
	E2F2
	EBF1
	EIF4A1
	ENTPD1
	EPOR
	ERG
	ETV6
	EXOC2
	FAM216A
	FGFR1
	FLT3
	FOXP1
	FUT8
	GLIS2
	GPI (control)
	HOXA10
	HOXA9
	ID4
	IKZF1
	IKZF2
	IKZF3
	IL16
	IRF4
	IRF8
	ITPKB
	JAK2
	KAT6A
	KIAA0101
	KLF2
	KMT2A
	LIMD1
	LMO1
	LMO2
	LRMP
	LYL1
	LZTS1
	MAL
	MALT1
	MAML3
	MECOM
	MKL1
	MLF1
	MLLT10
	MLLT4
	MME
	MUC1
	MYBL1
	MYC
	MYH11
	NEK6
	NF1
	NFKB1
	NFKB2
	NME1
	NOTCH1
	NTRK3
	NUP214
	NUP98
	P2RY8
	PAG1
	PAICS
	PAX5
	PBX1
	PDCD1
	PDCD1LG2
	PDGFRA
	PDGFRB
	PICALM
	PIM1
	PIM2
	PML
	PPAT
	PRDM16
	PRKAR2B
	PTK2B
	PTPN1
	PYCR1
	RAB29
	RAB7A (control)
	RAG1
	RAG2
	RANBP1
	RARA
	RBM15
	ROS1
	RUNX1
	RUNX1T1
	S1PR2
	SEMA6A
	SERPINA9
	SETD2
	SH3BP5
	SOX11
	STIL
	STRBP
	TAL1
	TCF3
	TFG
	TLX1
	TLX3
	TNFRSF13B
	TNFSF4
	TP63
	TYK2
	VCP (control)
	WT1
	ZCCHC7
	ABL1
	ABL2
	AICDA
	ALK
	ASB13
	BATF3
	BCL11B
	BCL2
	BCL2A1
	BCL3
	BCL6
	BCR
	BIRC3
	BLNK
	BMF
	BMP7
	CBFB
	CCDC50
	CCND1
	CCND2
	CCND3
	CD274
	CD44
	CDC25A
	CDK6
	CDKN2A
	CDKN2B
	CEBPA
	CEBPD
	CEBPE
	CEBPG
	CHD1
	CHIC2
	CHMP2A (control)
	CIITA
	CREB3L2
	CREBBP
	CRLF2
	CSF1R
	CTLA4
	CYB5R2
	DEK
	DENND3
	DLEU1
	DNMT3B
	DNTT
	DUSP22
	E2F2
	EBF1
	EIF4A1
	ENTPD1
	EPOR
	ERG
	ETV6
	EXOC2
	FAM216A
	FGFR1
	FLT3
	FOXP1
	FUT8
	GLIS2
	GPI (control)
	HOXA10
	HOXA9
	ID4
	IKZF1
	IKZF2
	IKZF3
	IL16
	IRF4
	IRF8
	ITPKB
	JAK2
	KAT6A
	KIAA0101
	KLF2
	KMT2A
	LIMD1
	LMO1
	LMO2
	LRMP
	LYL1
	LZTS1
	MAL
	MALT1
	MAML3
	MECOM
	MKL1
	MLF1
	MLLT10
	MLLT4
	MME
	MUC1
	MYBL1
	MYC
	MYH11
	NEK6
	NF1
	NFKB1
	NFKB2
	NME1
	NOTCH1
	NTRK3
	NUP214
	NUP98
	P2RY8
	PAG1
	PAICS
	PAX5
	PBX1
	PDCD1
	PDCD1LG2
	PDGFRA
	PDGFRB
	PICALM
	PIM1
	PIM2
	PML
	PPAT
	PRDM16
	PRKAR2B
	PTK2B
	PTPN1
	PYCR1
	RAB29
	RAB7A (control)
	RAG1
	RAG2
	RANBP1
	RARA
	RBM15
	ROS1
	RUNX1
	RUNX1T1
	S1PR2
	SEMA6A
	SERPINA9
	SETD2
	SH3BP5
	SOX11
	STIL
	STRBP
	TAL1
	TCF3
	TFG
	TLX1
	TLX3
	TNFRSF13B
	TNFSF4
	TP63
	TYK2
	VCP (control)
	WT1
	ZCCHC7
	ABL1
	ABL2
	AICDA
	ALK
	ASB13
	BATF3
	BCL11B
	BCL2
	BCL2A1
	BCL3
	BCL6
	BCR
	BIRC3
	BLNK
	BMF
	BMP7
	CBFB
	CCDC50
	CCND1
	CCND2
	CCND3
	CD274
	CD44
	CDC25A
	CDK6
	CDKN2A
	CDKN2B
	CEBPA
	CEBPD
	CEBPE
	CEBPG
	CHD1
	CHIC2
	CHMP2A (control)
	CIITA
	CREB3L2
	CREBBP
	CRLF2
	CSF1R
	CTLA4
	CYB5R2
	DEK
	DENND3
	DLEU1
	DNMT3B
	DNTT
	DUSP22
	E2F2
	EBF1
	EIF4A1
	ENTPD1
	EPOR
	ERG
	ETV6
	EXOC2
	FAM216A
	FGFR1
	FLT3
	FOXP1
	FUT8
	GLIS2
	GPI (control)
	HOXA10
	HOXA9
	ID4
	IKZF1
	IKZF2
	IKZF3
	IL16
	IRF4
	IRF8
	ITPKB
	JAK2
	KAT6A
	KIAA0101
	KLF2
	KMT2A
	LIMD1
	LMO1
	LMO2
	LRMP
	LYL1
	LZTS1
	MAL
	MALT1
	MAML3
	MECOM
	MKL1
	MLF1
	MLLT10
	MLLT4
	MME
	MUC1
	MYBL1
	MYC
	MYH11
	NEK6
	NF1
	NFKB1
	NFKB2
	NME1
	NOTCH1
	NTRK3
	NUP214
	NUP98
	P2RY8
	PAG1
	PAICS
	PAX5
	PBX1
	PDCD1
	PDCD1LG2
	PDGFRA
	PDGFRB
	PICALM
	PIM1
	PIM2
	PML
	PPAT
	PRDM16
	PRKAR2B
	PTK2B
	PTPN1
	PYCR1
	RAB29
	RAB7A (control)
	RAG1
	RAG2
	RANBP1
	RARA
	RBM15
	ROS1
	RUNX1
	RUNX1T1
	S1PR2
	SEMA6A
	SERPINA9
	SETD2
	SH3BP5
	SOX11
	STIL
	STRBP
	TAL1
	TCF3
	TFG
	TLX1
	TLX3
	TNFRSF13B
	TNFSF4
	TP63
	TYK2
	VCP (control)
	WT1
	ZCCHC7
	ABL1
	ABL2
	AICDA
	ALK
	ASB13
	BATF3
	BCL11B
	BCL2
	BCL2A1
	BCL3
	BCL6
	BCR
	BIRC3
	BLNK
	BMF
	BMP7
	CBFB
	CCDC50
	CCND1
	CCND2
	CCND3
	CD274
	CD44
	CDC25A
	CDK6
	CDKN2A
	CDKN2B
	CEBPA
	CEBPD
	CEBPE
	CEBPG
	CHD1
	CHIC2
	CHMP2A (control)
	CIITA
	CREB3L2
	CREBBP
	CRLF2
	CSF1R
	CTLA4
	CYB5R2
	DEK
	DENND3
	DLEU1
	DNMT3B
	DNTT
	DUSP22
	E2F2
	EBF1
	EIF4A1
	ENTPD1
	EPOR
	ERG
	ETV6
	EXOC2
	FAM216A
	FGFR1
	FLT3
	FOXP1
	FUT8
	GLIS2
	GPI (control)
	HOXA10
	HOXA9
	ID4
	IKZF1
	IKZF2
	IKZF3
	IL16
	IRF4
	IRF8
	ITPKB
	JAK2
	KAT6A
	KIAA0101
	KLF2
	KMT2A
	LIMD1
	LMO1
	LMO2
	LRMP
	LYL1
	LZTS1
	MAL
	MALT1
	MAML3
	MECOM
	MKL1
	MLF1
	MLLT10
	MLLT4
	MME
	MUC1
	MYBL1
	MYC
	MYH11
	NEK6
	NF1
	NFKB1
	NFKB2
	NME1
	NOTCH1
	NTRK3
	NUP214
	NUP98
	P2RY8
	PAG1
	PAICS
	PAX5
	PBX1
	PDCD1
	PDCD1LG2
	PDGFRA
	PDGFRB
	PICALM
	PIM1
	PIM2
	PML
	PPAT
	PRDM16
	PRKAR2B
	PTK2B
	PTPN1
	PYCR1
	RAB29
	RAB7A (control)
	RAG1
	RAG2
	RANBP1
	RARA
	RBM15
	ROS1
	RUNX1
	RUNX1T1
	S1PR2
	SEMA6A
	SERPINA9
	SETD2
	SH3BP5
	SOX11
	STIL
	STRBP
	TAL1
	TCF3
	TFG
	TLX1
	TLX3
	TNFRSF13B
	TNFSF4
	TP63
	TYK2
	VCP (control)
	WT1
	ZCCHC7
	ABL1
	ABL2
	AICDA
	ALK
	ASB13
	BATF3
	BCL11B
	BCL2
	BCL2A1
	BCL3
	BCL6
	BCR
	BIRC3
	BLNK
	BMF
	BMP7
	CBFB
	CCDC50
	CCND1
	CCND2
	CCND3
	CD274
	CD44
	CDC25A
	CDK6
	CDKN2A
	CDKN2B
	CEBPA
	CEBPD
	CEBPE
	CEBPG
	CHD1
	CHIC2
	CHMP2A (control)
	CIITA
	CREB3L2
	CREBBP
	CRLF2
	CSF1R
	CTLA4
	CYB5R2
	DEK
	DENND3
	DLEU1
	DNMT3B
	DNTT
	DUSP22
	E2F2
	EBF1
	EIF4A1
	ENTPD1
	EPOR
	ERG
	ETV6
	EXOC2
	FAM216A
	FGFR1
	FLT3
	FOXP1
	FUT8
	GLIS2
	GPI (control)
	HOXA10
	HOXA9
	ID4
	IKZF1
	IKZF2
	IKZF3
	IL16
	IRF4
	IRF8
	ITPKB
	JAK2
	KAT6A
	KIAA0101
	KLF2
	KMT2A
	LIMD1
	LMO1
	LMO2
	LRMP
	LYL1
	LZTS1
	MAL
	MALT1
	MAML3
	MECOM
	MKL1
	MLF1
	MLLT10
	MLLT4
	MME
	MUC1
	MYBL1
	MYC
	MYH11
	NEK6
	NF1
	NFKB1
	NFKB2
	NME1
	NOTCH1
	NTRK3
	NUP214
	NUP98
	P2RY8
	PAG1
	PAICS
	PAX5
	PBX1
	PDCD1
	PDCD1LG2
	PDGFRA
	PDGFRB
	PICALM
	PIM1
	PIM2
	PML
	PPAT
	PRDM16
	PRKAR2B
	PTK2B
	PTPN1
	PYCR1
	RAB29
	RAB7A (control)
	RAG1
	RAG2
	RANBP1
	RARA
	RBM15
	ROS1
	RUNX1
	RUNX1T1
	S1PR2
	SEMA6A
	SERPINA9
	SETD2
	SH3BP5
	SOX11
	STIL
	STRBP
	TAL1
	TCF3
	TFG
	TLX1
	TLX3
	TNFRSF13B
	TNFSF4
	TP63
	TYK2
	VCP (control)
	WT1
	ZCCHC7
	ABL1
	ABL2
	AICDA
	ALK
	ASB13
	BATF3
	BCL11B
	BCL2
	BCL2A1
	BCL3
	BCL6
	BCR
	BIRC3
	BLNK
	BMF
	BMP7
	CBFB
	CCDC50
	CCND1
	CCND2
	CCND3
	CD274
	CD44
	CDC25A
	CDK6
	CDKN2A
	CDKN2B
	CEBPA
	CEBPD
	CEBPE
	CEBPG
	CHD1
	CHIC2
	CHMP2A (control)
	CIITA
	CREB3L2
	CREBBP
	CRLF2
	CSF1R
	CTLA4
	CYB5R2
	DEK
	DENND3
	DLEU1
	DNMT3B
	DNTT
	DUSP22
	E2F2
	EBF1
	EIF4A1
	ENTPD1
	EPOR
	ERG
	ETV6
	EXOC2
	FAM216A
	FGFR1
	FLT3
	FOXP1
	FUT8
	GLIS2
	GPI (control)
	HOXA10
	HOXA9
	ID4
	IKZF1
	IKZF2
	IKZF3
	IL16
	IRF4
	IRF8
	ITPKB
	JAK2
	KAT6A
	KIAA0101
	KLF2
	KMT2A
	LIMD1
	LMO1
	LMO2
	LRMP
	LYL1
	LZTS1
	MAL
	MALT1
	MAML3
	MECOM
	MKL1
	MLF1
	MLLT10
	MLLT4
	MME
	MUC1
	MYBL1
	MYC
	MYH11
	NEK6
	NF1
	NFKB1
	NFKB2
	NME1
	NOTCH1
	NTRK3
	NUP214
	NUP98
	P2RY8
	PAG1
	PAICS
	PAX5
	PBX1
	PDCD1
	PDCD1LG2
	PDGFRA
	PDGFRB
	PICALM
	PIM1
	PIM2
	PML
	PPAT
	PRDM16
	PRKAR2B
	PTK2B
	PTPN1
	PYCR1
	RAB29
	RAB7A (control)
	RAG1
	RAG2
	RANBP1
	RARA
	RBM15
	ROS1
	RUNX1
	RUNX1T1
	S1PR2
	SEMA6A
	SERPINA9
	SETD2
	SH3BP5
	SOX11
	STIL
	STRBP
	TAL1
	TCF3
	TFG
	TLX1
	TLX3
	TNFRSF13B
	TNFSF4
	TP63
	TYK2
	VCP (control)
	WT1
	ZCCHC7
	ABL1
	ABL2
	AICDA
	ALK
	ASB13
	BATF3
	BCL11B
	BCL2
	BCL2A1
	BCL3
	BCL6
	BCR
	BIRC3
	BLNK
	BMF
	BMP7
	CBFB
	CCDC50
	CCND1
	CCND2
	CCND3
	CD274
	CD44
	CDC25A
	CDK6
	CDKN2A
	CDKN2B
	CEBPA
	CEBPD
	CEBPE
	CEBPG
	CHD1
	CHIC2
	CHMP2A (control)
	CIITA
	CREB3L2
	CREBBP
	CRLF2
	CSF1R
	CTLA4
	CYB5R2
	DEK
	DENND3
	DLEU1
	DNMT3B
	DNTT
	DUSP22
	E2F2
	EBF1
	EIF4A1
	ENTPD1
	EPOR
	ERG
	ETV6
	EXOC2
	FAM216A
	FGFR1
	FLT3
	FOXP1
	FUT8
	GLIS2
	GPI (control)
	HOXA10
	HOXA9
	ID4
	IKZF1
	IKZF2
	IKZF3
	IL16
	IRF4
	IRF8
	ITPKB
	JAK2
	KAT6A
	KIAA0101
	KLF2
	KMT2A
	LIMD1
	LMO1
	LMO2
	LRMP
	LYL1
	LZTS1
	MAL
	MALT1
	MAML3
	MECOM
	MKL1
	MLF1
	MLLT10
	MLLT4
	MME
	MUC1
	MYBL1
	MYC
	MYH11
	NEK6
	NF1
	NFKB1
	NFKB2
	NME1
	NOTCH1
	NTRK3
	NUP214
	NUP98
	P2RY8
	PAG1
	PAICS
	PAX5
	PBX1
	PDCD1
	PDCD1LG2
	PDGFRA
	PDGFRB
	PICALM
	PIM1
	PIM2
	PML
	PPAT
	PRDM16
	PRKAR2B
	PTK2B
	PTPN1
	PYCR1
	RAB29
	RAB7A (control)
	RAG1
	RAG2
	RANBP1
	RARA
	RBM15
	ROS1
	RUNX1
	RUNX1T1
	S1PR2
	SEMA6A
	SERPINA9
	SETD2
	SH3BP5
	SOX11
	STIL
	STRBP
	TAL1
	TCF3
	TFG
	TLX1
	TLX3
	TNFRSF13B
	TNFSF4
	TP63
	TYK2
	VCP (control)
	WT1
	ZCCHC7
	ABL1
	ABL2
	AICDA
	ALK
	ASB13
	BATF3
	BCL11B
	BCL2
	BCL2A1
	BCL3
	BCL6
	BCR
	BIRC3
	BLNK
	BMF
	BMP7
	CBFB
	CCDC50
	CCND1
	CCND2
	CCND3
	CD274
	CD44
	CDC25A
	CDK6
	CDKN2A
	CDKN2B
	CEBPA
	CEBPD
	CEBPE
	CEBPG
	CHD1
	CHIC2
	CHMP2A (control)
	CIITA
	CREB3L2
	CREBBP
	CRLF2
	CSF1R
	CTLA4
	CYB5R2
	DEK
	DENND3
	DLEU1
	DNMT3B
	DNTT
	DUSP22
	E2F2
	EBF1
	EIF4A1
	ENTPD1
	EPOR
	ERG
	ETV6
	EXOC2
	FAM216A
	FGFR1
	FLT3
	FOXP1
	FUT8
	GLIS2
	GPI (control)
	HOXA10
	HOXA9
	ID4
	IKZF1
	IKZF2
	IKZF3
	IL16
	IRF4
	IRF8
	ITPKB
	JAK2
	KAT6A
	KIAA0101
	KLF2
	KMT2A
	LIMD1
	LMO1
	LMO2
	LRMP
	LYL1
	LZTS1
	MAL
	MALT1
	MAML3
	MECOM
	MKL1
	MLF1
	MLLT10
	MLLT4
	MME
	MUC1
	MYBL1
	MYC
	MYH11
	NEK6
	NF1
	NFKB1
	NFKB2
	NME1
	NOTCH1
	NTRK3
	NUP214
	NUP98
	P2RY8
	PAG1
	PAICS
	PAX5
	PBX1
	PDCD1
	PDCD1LG2
	PDGFRA
	PDGFRB
	PICALM
	PIM1
	PIM2
	PML
	PPAT
	PRDM16
	PRKAR2B
	PTK2B
	PTPN1
	PYCR1
	RAB29
	RAB7A (control)
	RAG1
	RAG2
	RANBP1
	RARA
	RBM15
	ROS1
	RUNX1
	RUNX1T1
	S1PR2
	SEMA6A
	SERPINA9
	SETD2
	SH3BP5
	SOX11
	STIL
	STRBP
	TAL1
	TCF3
	TFG
	TLX1
	TLX3
	TNFRSF13B
	TNFSF4
	TP63
	TYK2
[truncated: 7,857 more rows]

## Sheet: PanSolid GSP2
Chromosome	Start (GRCh37)	End (GRCh37)	GSP2 name
chr1	6885245	6885265	CAMTA1_chr1_6885245_20_+_A1_GSP2
chr1	7721792	7721815	CAMTA1_chr1_7721792_23_-_A1_GSP2
chr1	7723421	7723444	CAMTA1_chr1_7723421_23_-_A1_GSP2
chr1	7723606	7723625	CAMTA1_chr1_7723606_19_-_A1_GSP2
chr1	7723701	7723719	CAMTA1_chr1_7723701_18_-_A1_GSP2
chr1	7723957	7723980	CAMTA1_chr1_7723957_23_-_A1_GSP2
chr1	7724192	7724215	CAMTA1_chr1_7724192_23_-_A1_GSP2
chr1	7724392	7724412	CAMTA1_chr1_7724392_20_-_A1_GSP2
chr1	7724592	7724615	CAMTA1_chr1_7724592_23_-_A1_GSP2
chr1	7724998	7725018	CAMTA1_chr1_7724998_20_-_A1_GSP2
chr1	7730998	7731020	CAMTA1_chr1_7730998_22_-_A1_GSP2
chr1	27951636	27951657	FGR_chr1_27951636_21_+_A1_GSP2
chr1	37967429	37967457	MEAF6_chr1_37967429_28_-_A1_GSP2
chr1	37974883	37974906	MEAF6_chr1_37974883_23_-_A1_GSP2
chr1	46290109	46290133	MAST2_chr1_46290109_24_-_A1_GSP2
chr1	46295115	46295137	MAST2_chr1_46295115_22_-_A1_GSP2
chr1	46425062	46425085	MAST2_chr1_46425062_23_-_A1_GSP2
chr1	46463417	46463441	MAST2_chr1_46463417_24_-_A1_GSP2
chr1	110464587	110464610	CSF1_chr1_110464587_23_+_A1_GSP2
chr1	110465794	110465815	CSF1_chr1_110465794_21_-_A1_GSP2
chr1	110466774	110466793	CSF1_chr1_110466774_19_+_A1_GSP2
chr1	110467412	110467434	CSF1_chr1_110467412_22_+_A1_GSP2
chr1	110467789	110467811	CSF1_chr1_110467789_22_+_A1_GSP2
chr1	110469283	110469306	CSF1_chr1_110469283_23_+_A1_GSP2
chr1	110471478	110471500	CSF1_chr1_110471478_22_+_A1_GSP2
chr1	110471541	110471564	CSF1_chr1_110471541_23_+_A1_GSP2
chr1	110471629	110471650	CSF1_chr1_110471629_21_+_A1_GSP2
chr1	110471714	110471736	CSF1_chr1_110471714_22_+_A1_GSP2
chr1	115256499	115256524	NRAS_chr1_115256499_25_+_A1_GSP2
chr1	115256540	115256568	NRAS_chr1_115256540_28_-_A1_GSP2
chr1	115258714	115258736	NRAS_chr1_115258714_22_+_A1_GSP2
chr1	115258753	115258790	NRAS_chr1_115258753_37_-_A1_GSP2
chr1	120465044	120465064	NOTCH2_chr1_120465044_20_+_A1_GSP2
chr1	120465370	120465396	NOTCH2_chr1_120465370_26_+_A1_GSP2
chr1	120466574	120466602	NOTCH2_chr1_120466574_28_+_A1_GSP2
chr1	120510704	120510728	NOTCH2_chr1_120510704_24_-_A1_GSP2
chr1	120512140	120512161	NOTCH2_chr1_120512140_21_-_A1_GSP2
chr1	120529612	120529635	NOTCH2_chr1_120529612_23_-_A1_GSP2
chr1	156834151	156834172	NTRK1_chr1_156834151_21_-_A1_GSP2
chr1	156836709	156836734	NTRK1_chr1_156836709_25_-_A1_GSP2
chr1	156838327	156838345	NTRK1_chr1_156838327_18_-_A1_GSP2
chr1	156843429	156843450	NTRK1_chr1_156843429_21_-_A1_GSP2
chr1	156844367	156844388	NTRK1_chr1_156844367_21_-_A1_GSP2
chr1	156844737	156844760	NTRK1_chr1_156844737_23_-_A1_GSP2
chr1	156845331	156845350	NTRK1_chr1_156845331_19_-_A1_GSP2
chr1	156845876	156845894	NTRK1_chr1_156845876_18_-_A1_GSP2
chr1	162746090	162746112	DDR2_chr1_162746090_22_+_A1_GSP2
chr1	162748414	162748440	DDR2_chr1_162748414_26_-_A1_GSP2
chr1	179089374	179089404	ABL2_chr1_179089374_30_+_A1_GSP2
chr1	179090954	179090975	ABL2_chr1_179090954_21_+_A1_GSP2
chr1	179095774	179095801	ABL2_chr1_179095774_27_+_A1_GSP2
chr1	179100587	179100611	ABL2_chr1_179100587_24_+_A1_GSP2
chr1	179102457	179102483	ABL2_chr1_179102457_26_+_A1_GSP2
chr1	243828145	243828168	AKT3_chr1_243828145_23_+_A1_GSP2
chr1	243858977	243859003	AKT3_chr1_243858977_26_+_A1_GSP2
chr1	244006438	244006467	AKT3_chr1_244006438_29_+_A1_GSP2
chr10	32562097	32562126	EPC1_chr10_32562097_29_-_A1_GSP2
chr10	32573654	32573679	EPC1_chr10_32573654_25_-_A1_GSP2
chr10	32575636	32575657	EPC1_chr10_32575636_21_-_A1_GSP2
chr10	43595919	43595945	RET_chr10_43595919_26_-_A1_GSP2
chr10	43600471	43600492	RET_chr10_43600471_21_-_A1_GSP2
chr10	43604489	43604510	RET_chr10_43604489_21_-_A1_GSP2
chr10	43607584	43607605	RET_chr10_43607584_21_-_A1_GSP2
chr10	43608305	43608329	RET_chr10_43608305_24_-_A1_GSP2
chr10	43609008	43609028	RET_chr10_43609008_20_-_A1_GSP2
chr10	43609956	43609974	RET_chr10_43609956_18_-_A1_GSP2
chr10	43610061	43610082	RET_chr10_43610061_21_-_A1_GSP2
chr10	43612037	43612060	RET_chr10_43612037_23_-_A1_GSP2
chr10	43613843	43613866	RET_chr10_43613843_23_-_A1_GSP2
chr10	43615005	43615024	RET_chr10_43615005_19_-_A1_GSP2
chr10	43615585	43615610	RET_chr10_43615585_25_-_A1_GSP2
chr10	43617423	43617455	RET_chr10_43617423_32_-_A1_GSP2
chr10	51555802	51555831	MSMB_chr10_51555802_29_+_A1_GSP2
chr10	51556818	51556851	MSMB_chr10_51556818_33_+_A1_GSP2
chr10	51562339	51562364	MSMB_chr10_51562339_25_+_A1_GSP2
chr10	89624136	89624160	PTEN_chr10_89624136_24_+_A1_GSP2
chr10	89624267	89624298	PTEN_chr10_89624267_31_+_A1_GSP2
chr10	89653788	89653817	PTEN_chr10_89653788_29_-_A1_GSP2
chr10	89653817	89653843	PTEN_chr10_89653817_26_+_A1_GSP2
chr10	89690808	89690837	PTEN_chr10_89690808_29_+_A1_GSP2
chr10	89690815	89690845	PTEN_chr10_89690815_30_-_A1_GSP2
chr10	89692912	89692945	PTEN_chr10_89692912_33_-_A1_GSP2
chr10	89692973	89693002	PTEN_chr10_89692973_29_+_A1_GSP2
chr10	89711930	89711958	PTEN_chr10_89711930_28_-_A1_GSP2
chr10	89711984	89712010	PTEN_chr10_89711984_26_+_A1_GSP2
chr10	89717679	89717708	PTEN_chr10_89717679_29_+_A1_GSP2
chr10	89717687	89717712	PTEN_chr10_89717687_25_-_A1_GSP2
chr10	89717740	89717768	PTEN_chr10_89717740_28_+_A1_GSP2
chr10	89720657	89720692	PTEN_chr10_89720657_35_-_A1_GSP2
chr10	89720841	89720868	PTEN_chr10_89720841_27_+_A1_GSP2
chr10	89725077	89725101	PTEN_chr10_89725077_24_-_A1_GSP2
chr10	89725091	89725118	PTEN_chr10_89725091_27_+_A1_GSP2
chr10	89725342	89725378	PTEN_chr10_89725342_36_-_A1_GSP2
chr10	123243216	123243246	FGFR2_chr10_123243216_30_-_A1_GSP2
chr10	123244921	123244946	FGFR2_chr10_123244921_25_-_A1_GSP2
chr10	123263397	123263419	FGFR2_chr10_123263397_22_+_A1_GSP2
chr10	123274790	123274817	FGFR2_chr10_123274790_27_+_A1_GSP2
chr10	123276949	123276972	FGFR2_chr10_123276949_23_+_A1_GSP2
chr10	123279647	123279665	FGFR2_chr10_123279647_18_+_A1_GSP2
chr10	123310922	123310945	FGFR2_chr10_123310922_23_+_A1_GSP2
chr10	123353443	123353462	FGFR2_chr10_123353443_19_+_A1_GSP2
chr11	533809	533831	HRAS_chr11_533809_22_+_A1_GSP2
chr11	533881	533904	HRAS_chr11_533881_23_-_A1_GSP2
chr11	534245	534268	HRAS_chr11_534245_23_+_A1_GSP2
chr11	534301	534326	HRAS_chr11_534301_25_-_A1_GSP2
chr11	13514175	13514206	PTH_chr11_13514175_31_+_A1_GSP2
chr11	13517464	13517496	PTH_chr11_13517464_32_-_A1_GSP2
chr11	14990513	14990533	CALCA_chr11_14990513_20_+_A1_GSP2
chr11	14991566	14991586	CALCA_chr11_14991566_20_+_A1_GSP2
chr11	17741899	17741918	MYOD1_chr11_17741899_19_+_A1_GSP2
chr11	17742494	17742515	MYOD1_chr11_17742494_21_+_A1_GSP2
chr11	17743023	17743046	MYOD1_chr11_17743023_23_+_A1_GSP2
chr11	64074919	64074941	ESRRA_chr11_64074919_22_+_A1_GSP2
chr11	64081517	64081534	ESRRA_chr11_64081517_17_+_A1_GSP2
chr11	65429263	65429283	RELA_chr11_65429263_20_+_A1_GSP2
chr11	65429512	65429537	RELA_chr11_65429512_25_+_A1_GSP2
chr11	69455877	69455903	CCND1_chr11_69455877_26_-_A1_GSP2
chr11	69456131	69456152	CCND1_chr11_69456131_21_+_A1_GSP2
chr11	69456250	69456272	CCND1_chr11_69456250_22_+_A1_GSP2
chr11	69457803	69457826	CCND1_chr11_69457803_23_-_A1_GSP2
chr11	69457961	69457984	CCND1_chr11_69457961_23_+_A1_GSP2
chr11	69458616	69458640	CCND1_chr11_69458616_24_-_A1_GSP2
chr11	69458726	69458745	CCND1_chr11_69458726_19_+_A1_GSP2
chr11	69462768	69462791	CCND1_chr11_69462768_23_-_A1_GSP2
chr11	69462878	69462903	CCND1_chr11_69462878_25_+_A1_GSP2
chr11	69465910	69465931	CCND1_chr11_69465910_21_-_A1_GSP2
chr11	69467259	69467285	CCND1_chr11_69467259_26_+_A1_GSP2
chr11	69468072	69468100	CCND1_chr11_69468072_28_+_A1_GSP2
chr11	95724860	95724882	MAML2_chr11_95724860_22_+_A1_GSP2
chr11	95825066	95825091	MAML2_chr11_95825066_25_-_A1_GSP2
chr11	95826633	95826659	MAML2_chr11_95826633_26_+_A1_GSP2
chr12	11803059	11803084	ETV6_chr12_11803059_25_+_A1_GSP2
chr12	11905392	11905418	ETV6_chr12_11905392_26_-_A1_GSP2
chr12	11905480	11905500	ETV6_chr12_11905480_20_+_A1_GSP2
chr12	11992095	11992115	ETV6_chr12_11992095_20_-_A1_GSP2
chr12	11992188	11992212	ETV6_chr12_11992188_24_+_A1_GSP2
chr12	12006366	12006398	ETV6_chr12_12006366_32_-_A1_GSP2
chr12	12006456	12006479	ETV6_chr12_12006456_23_+_A1_GSP2
chr12	12022396	12022418	ETV6_chr12_12022396_22_-_A1_GSP2
chr12	12022875	12022897	ETV6_chr12_12022875_22_+_A1_GSP2
chr12	12037383	12037410	ETV6_chr12_12037383_27_-_A1_GSP2
chr12	12037476	12037498	ETV6_chr12_12037476_22_+_A1_GSP2
chr12	12038864	12038895	ETV6_chr12_12038864_31_-_A1_GSP2
chr12	25362805	25362840	KRAS_chr12_25362805_35_+_A1_GSP2
chr12	25378592	25378617	KRAS_chr12_25378592_25_-_A1_GSP2
chr12	25380240	25380264	KRAS_chr12_25380240_24_+_A1_GSP2
chr12	25398248	25398274	KRAS_chr12_25398248_26_+_A1_GSP2
chr12	25403694	25403712	KRAS_chr12_25403694_18_-_A1_GSP2
chr12	52629120	52629142	KRT7_chr12_52629120_22_+_A1_GSP2
chr12	52639200	52639220	KRT7_chr12_52639200_20_-_A1_GSP2
chr12	57490864	57490885	STAT6_chr12_57490864_21_+_A1_GSP2
chr12	57492354	57492375	STAT6_chr12_57492354_21_+_A1_GSP2
chr12	57492632	57492655	STAT6_chr12_57492632_23_+_A1_GSP2
chr12	57492825	57492849	STAT6_chr12_57492825_24_+_A1_GSP2
chr12	57493177	57493200	STAT6_chr12_57493177_23_+_A1_GSP2
chr12	57493637	57493666	STAT6_chr12_57493637_29_+_A1_GSP2
chr12	57500075	57500096	STAT6_chr12_57500075_21_+_A1_GSP2
chr12	57500325	57500353	STAT6_chr12_57500325_28_+_A1_GSP2
chr12	57500580	57500602	STAT6_chr12_57500580_22_+_A1_GSP2
chr12	57501044	57501069	STAT6_chr12_57501044_25_+_A1_GSP2
chr12	57501468	57501493	STAT6_chr12_57501468_25_+_A1_GSP2
chr12	57502052	57502077	STAT6_chr12_57502052_25_+_A1_GSP2
chr12	57505162	57505185	STAT6_chr12_57505162_23_+_A1_GSP2
chr12	57858465	57858485	GLI1_chr12_57858465_20_-_A1_GSP2
chr12	57858622	57858645	GLI1_chr12_57858622_23_+_A1_GSP2
chr12	57858899	57858920	GLI1_chr12_57858899_21_-_A1_GSP2
chr12	57859011	57859031	GLI1_chr12_57859011_20_+_A1_GSP2
chr12	57859394	57859416	GLI1_chr12_57859394_22_-_A1_GSP2
chr12	57859441	57859464	GLI1_chr12_57859441_23_+_A1_GSP2
chr12	57859577	57859599	GLI1_chr12_57859577_22_-_A1_GSP2
chr12	57859674	57859698	GLI1_chr12_57859674_24_+_A1_GSP2
chr12	66219119	66219139	HMGA2_chr12_66219119_20_+_A1_GSP2
chr12	66221837	66221862	HMGA2_chr12_66221837_25_+_A1_GSP2
chr12	66232321	66232342	HMGA2_chr12_66232321_21_+_A1_GSP2
chr12	66345163	66345188	HMGA2_chr12_66345163_25_+_A1_GSP2
chr12	66357040	66357064	HMGA2_chr12_66357040_24_+_A1_GSP2
chr12	66357123	66357145	HMGA2_chr12_66357123_22_+_A1_GSP2
chr12	66357807	66357836	HMGA2_chr12_66357807_29_+_A1_GSP2
chr12	66360008	66360038	HMGA2_chr12_66360008_30_+_A1_GSP2
chr13	41129805	41129843	FOXO1_chr13_41129805_38_-_A1_GSP2
chr13	41133123	41133147	FOXO1_chr13_41133123_24_+_A1_GSP2
chr13	41133652	41133673	FOXO1_chr13_41133652_21_-_A1_GSP2
chr13	41134961	41134988	FOXO1_chr13_41134961_27_+_A1_GSP2
chr13	41239731	41239754	FOXO1_chr13_41239731_23_-_A1_GSP2
chr13	41240319	41240342	FOXO1_chr13_41240319_23_+_A1_GSP2
chr14	75747635	75747658	FOS_chr14_75747635_23_+_A1_GSP2
chr14	75747747	75747769	FOS_chr14_75747747_22_+_A1_GSP2
chr14	75747785	75747809	FOS_chr14_75747785_24_+_A1_GSP2
chr14	105242033	105242055	AKT1_chr14_105242033_22_+_A1_GSP2
chr14	105242105	105242125	AKT1_chr14_105242105_20_+_A1_GSP2
chr14	105243022	105243043	AKT1_chr14_105243022_21_+_A1_GSP2
chr14	105246507	105246530	AKT1_chr14_105246507_23_+_A1_GSP2
chr14	105258953	105258975	AKT1_chr14_105258953_22_+_A1_GSP2
chr15	34638062	34638093	NUTM1_chr15_34638062_31_-_A1_GSP2
chr15	34640175	34640194	NUTM1_chr15_34640175_19_-_A1_GSP2
chr15	34640771	34640797	NUTM1_chr15_34640771_26_-_A1_GSP2
chr15	57355982	57356006	TCF12_chr15_57355982_24_+_A1_GSP2
chr15	57384033	57384057	TCF12_chr15_57384033_24_+_A1_GSP2
chr15	57458634	57458659	TCF12_chr15_57458634_25_+_A1_GSP2
chr15	66727415	66727435	MAP2K1_chr15_66727415_20_+_A1_GSP2
chr15	66727516	66727537	MAP2K1_chr15_66727516_21_-_A1_GSP2
chr15	88476390	88476410	NTRK3_chr15_88476390_20_+_A1_GSP2
chr15	88483860	88483882	NTRK3_chr15_88483860_22_-_A1_GSP2
chr15	88483945	88483968	NTRK3_chr15_88483945_23_+_A1_GSP2
chr15	88524544	88524578	NTRK3_chr15_88524544_34_+_A1_GSP2
chr15	88576098	88576119	NTRK3_chr15_88576098_21_-_A1_GSP2
chr15	88576246	88576268	NTRK3_chr15_88576246_22_+_A1_GSP2
chr15	88669508	88669530	NTRK3_chr15_88669508_22_-_A1_GSP2
chr15	88669573	88669599	NTRK3_chr15_88669573_26_+_A1_GSP2
chr15	88670427	88670450	NTRK3_chr15_88670427_23_+_A1_GSP2
chr15	88678565	88678587	NTRK3_chr15_88678565_22_+_A1_GSP2
chr15	88680760	88680786	NTRK3_chr15_88680760_26_+_A1_GSP2
chr15	88727501	88727523	NTRK3_chr15_88727501_22_+_A1_GSP2
chr15	90631705	90631726	IDH2_chr15_90631705_21_+_A1_GSP2
chr15	90631844	90631864	IDH2_chr15_90631844_20_-_A1_GSP2
chr15	90631894	90631914	IDH2_chr15_90631894_20_+_A1_GSP2
chr15	90631938	90631963	IDH2_chr15_90631938_25_-_A1_GSP2
chr16	14339418	14339441	MKL2_chr16_14339418_23_-_A1_GSP2
chr16	14340344	14340369	MKL2_chr16_14340344_25_-_A1_GSP2
chr16	14342797	14342822	MKL2_chr16_14342797_25_-_A1_GSP2
chr16	23999842	23999865	PRKCB_chr16_23999842_23_-_A1_GSP2
chr16	31193951	31193977	FUS_chr16_31193951_26_+_A1_GSP2
chr16	31195297	31195318	FUS_chr16_31195297_21_+_A1_GSP2
chr16	31195655	31195682	FUS_chr16_31195655_27_+_A1_GSP2
chr16	31196305	31196326	FUS_chr16_31196305_21_+_A1_GSP2
chr16	31196440	31196463	FUS_chr16_31196440_23_+_A1_GSP2
chr16	31198126	31198152	FUS_chr16_31198126_26_+_A1_GSP2
chr16	31199651	31199673	FUS_chr16_31199651_22_+_A1_GSP2
chr16	31200512	31200540	FUS_chr16_31200512_28_+_A1_GSP2
chr16	31201059	31201083	FUS_chr16_31201059_24_+_A1_GSP2
chr16	31201423	31201442	FUS_chr16_31201423_19_+_A1_GSP2
chr16	31202107	31202131	FUS_chr16_31202107_24_+_A1_GSP2
chr16	31202403	31202426	FUS_chr16_31202403_23_+_A1_GSP2
chr17	1257512	1257549	YWHAE_chr17_1257512_37_-_A1_GSP2
chr17	5031701	5031739	USP6_chr17_5031701_38_-_A1_GSP2
chr17	5033235	5033254	USP6_chr17_5033235_19_-_A1_GSP2
chr17	5033666	5033695	USP6_chr17_5033666_29_-_A1_GSP2
chr17	5033937	5033961	USP6_chr17_5033937_24_-_A1_GSP2
chr17	7572861	7572881	TP53_chr17_7572861_20_+_A1_GSP2
chr17	7572972	7572993	TP53_chr17_7572972_21_+_A1_GSP2
chr17	7573963	7573985	TP53_chr17_7573963_22_-_A1_GSP2
chr17	7574002	7574023	TP53_chr17_7574002_21_+_A1_GSP2
chr17	7576858	7576886	TP53_chr17_7576858_28_-_A1_GSP2
chr17	7576898	7576920	TP53_chr17_7576898_22_+_A1_GSP2
chr17	7577054	7577075	TP53_chr17_7577054_21_+_A1_GSP2
chr17	7577055	7577077	TP53_chr17_7577055_22_-_A1_GSP2
chr17	7577539	7577557	TP53_chr17_7577539_18_-_A1_GSP2
chr17	7577567	7577595	TP53_chr17_7577567_28_+_A1_GSP2
chr17	7578184	7578204	TP53_chr17_7578184_20_-_A1_GSP2
chr17	7578256	7578280	TP53_chr17_7578256_24_+_A1_GSP2
chr17	7578376	7578397	TP53_chr17_7578376_21_-_A1_GSP2
chr17	7578421	7578445	TP53_chr17_7578421_24_+_A1_GSP2
chr17	7578518	7578544	TP53_chr17_7578518_26_+_A1_GSP2
chr17	7579319	7579340	TP53_chr17_7579319_21_-_A1_GSP2
chr17	7579352	7579372	TP53_chr17_7579352_20_+_A1_GSP2
chr17	7579487	7579510	TP53_chr17_7579487_23_-_A1_GSP2
chr17	7579552	7579578	TP53_chr17_7579552_26_+_A1_GSP2
chr17	7579564	7579585	TP53_chr17_7579564_21_-_A1_GSP2
chr17	7579879	7579901	TP53_chr17_7579879_22_-_A1_GSP2
chr17	7579894	7579913	TP53_chr17_7579894_19_+_A1_GSP2
chr17	7590701	7590719	TP53_chr17_7590701_18_-_A1_GSP2
chr17	7590735	7590756	TP53_chr17_7590735_21_+_A1_GSP2
chr17	7590816	7590839	TP53_chr17_7590816_23_-_A1_GSP2
chr17	34147387	34147415	TAF15_chr17_34147387_28_+_A1_GSP2
chr17	34149650	34149675	TAF15_chr17_34149650_25_-_A1_GSP2
chr17	34149794	34149824	TAF15_chr17_34149794_30_+_A1_GSP2
chr17	34151087	34151115	TAF15_chr17_34151087_28_-_A1_GSP2
chr17	34151170	34151196	TAF15_chr17_34151170_26_+_A1_GSP2
chr17	37865581	37865601	ERBB2_chr17_37865581_20_-_A1_GSP2
chr17	37866076	37866098	ERBB2_chr17_37866076_22_-_A1_GSP2
chr17	37868230	37868253	ERBB2_chr17_37868230_23_-_A1_GSP2
chr17	37880211	37880237	ERBB2_chr17_37880211_26_+_A1_GSP2
chr17	37881032	37881053	ERBB2_chr17_37881032_21_-_A1_GSP2
chr17	37881306	37881330	ERBB2_chr17_37881306_24_-_A1_GSP2
chr17	37882066	37882091	ERBB2_chr17_37882066_25_+_A1_GSP2
chr17	37882856	37882879	ERBB2_chr17_37882856_23_+_A1_GSP2
chr17	37883231	37883251	ERBB2_chr17_37883231_20_+_A1_GSP2
chr17	37883627	37883651	ERBB2_chr17_37883627_24_+_A1_GSP2
chr17	37883749	37883773	ERBB2_chr17_37883749_24_+_A1_GSP2
chr17	37901504	37901530	GRB7_chr17_37901504_26_-_A1_GSP2
chr17	37901702	37901724	GRB7_chr17_37901702_22_-_A1_GSP2
chr17	37901999	37902017	GRB7_chr17_37901999_18_-_A1_GSP2
chr17	39036069	39036097	KRT20_chr17_39036069_28_-_A1_GSP2
chr17	39038875	39038897	KRT20_chr17_39038875_22_+_A1_GSP2
chr17	41607290	41607315	ETV4_chr17_41607290_25_+_A1_GSP2
chr17	41607526	41607544	ETV4_chr17_41607526_18_+_A1_GSP2
chr17	41610282	41610302	ETV4_chr17_41610282_20_+_A1_GSP2
chr17	41610680	41610704	ETV4_chr17_41610680_24_+_A1_GSP2
chr17	41611310	41611331	ETV4_chr17_41611310_21_+_A1_GSP2
chr17	41613811	41613837	ETV4_chr17_41613811_26_+_A1_GSP2
chr17	41622357	41622385	ETV4_chr17_41622357_28_+_A1_GSP2
chr17	41622962	41622980	ETV4_chr17_41622962_18_+_A1_GSP2
chr17	64637480	64637506	PRKCA_chr17_64637480_26_-_A1_GSP2
chr17	64641505	64641530	PRKCA_chr17_64641505_25_-_A1_GSP2
chr17	64683245	64683270	PRKCA_chr17_64683245_25_-_A1_GSP2
chr18	23598297	23598327	SS18_chr18_23598297_30_+_A1_GSP2
chr18	23612369	23612394	SS18_chr18_23612369_25_-_A1_GSP2
chr18	23612448	23612475	SS18_chr18_23612448_27_+_A1_GSP2
chr18	23614979	23615000	SS18_chr18_23614979_21_-_A1_GSP2
chr18	23615801	23615833	SS18_chr18_23615801_32_-_A1_GSP2
chr18	23619258	23619285	SS18_chr18_23619258_27_-_A1_GSP2
chr18	23632613	23632637	SS18_chr18_23632613_24_-_A1_GSP2
chr18	23637558	23637580	SS18_chr18_23637558_22_-_A1_GSP2
chr19	7117074	7117092	INSR_chr19_7117074_18_-_A1_GSP2
chr19	7119464	7119486	INSR_chr19_7119464_22_-_A1_GSP2
chr19	7120635	7120659	INSR_chr19_7120635_24_-_A1_GSP2
chr19	7122739	7122765	INSR_chr19_7122739_26_+_A1_GSP2
chr19	7122975	7122995	INSR_chr19_7122975_20_+_A1_GSP2
chr19	7125490	7125513	INSR_chr19_7125490_23_+_A1_GSP2
chr19	7126605	7126634	INSR_chr19_7126605_29_+_A1_GSP2
chr19	7128925	7128956	INSR_chr19_7128925_31_+_A1_GSP2
chr19	7132301	7132323	INSR_chr19_7132301_22_+_A1_GSP2
chr19	7141800	7141822	INSR_chr19_7141800_22_+_A1_GSP2
chr19	7143075	7143096	INSR_chr19_7143075_21_+_A1_GSP2
chr19	11488819	11488842	EPOR_chr19_11488819_23_-_A1_GSP2
chr19	11488954	11488974	EPOR_chr19_11488954_20_-_A1_GSP2
chr19	11489059	11489080	EPOR_chr19_11489059_21_-_A1_GSP2
chr19	11489374	11489395	EPOR_chr19_11489374_21_-_A1_GSP2
chr19	11493862	11493884	EPOR_chr19_11493862_22_+_A1_GSP2
chr19	11494873	11494894	EPOR_chr19_11494873_21_+_A1_GSP2
chr19	11494974	11494992	EPOR_chr19_11494974_18_+_A1_GSP2
chr19	12958676	12958696	MAST1_chr19_12958676_20_-_A1_GSP2
chr19	12962752	12962773	MAST1_chr19_12962752_21_-_A1_GSP2
chr19	12962933	12962955	MAST1_chr19_12962933_22_-_A1_GSP2
chr19	12977471	12977495	MAST1_chr19_12977471_24_-_A1_GSP2
chr19	12978292	12978312	MAST1_chr19_12978292_20_-_A1_GSP2
chr19	12978559	12978579	MAST1_chr19_12978559_20_-_A1_GSP2
chr19	12979480	12979500	MAST1_chr19_12979480_20_-_A1_GSP2
chr19	14574483	14574505	PKN1_chr19_14574483_22_-_A1_GSP2
chr19	14574645	14574663	PKN1_chr19_14574645_18_-_A1_GSP2
chr19	14574900	14574920	PKN1_chr19_14574900_20_-_A1_GSP2
chr19	14578384	14578406	PKN1_chr19_14578384_22_-_A1_GSP2
chr19	14627297	14627326	DNAJB1_chr19_14627297_29_-_A1_GSP2
chr19	14628990	14629010	DNAJB1_chr19_14628990_20_-_A1_GSP2
chr19	15364979	15365001	BRD4_chr19_15364979_22_-_A1_GSP2
chr19	15366117	15366140	BRD4_chr19_15366117_23_-_A1_GSP2
chr19	17943465	17943488	JAK3_chr19_17943465_23_+_A1_GSP2
chr19	17943675	17943696	JAK3_chr19_17943675_21_+_A1_GSP2
chr19	17945454	17945475	JAK3_chr19_17945454_21_+_A1_GSP2
chr19	17947976	17947997	JAK3_chr19_17947976_21_+_A1_GSP2
chr19	17948831	17948854	JAK3_chr19_17948831_23_+_A1_GSP2
chr19	17949165	17949187	JAK3_chr19_17949165_22_+_A1_GSP2
chr19	17950438	17950462	JAK3_chr19_17950438_24_+_A1_GSP2
chr19	17985508	17985534	SLC5A5_chr19_17985508_26_+_A1_GSP2
chr19	17991685	17991710	SLC5A5_chr19_17991685_25_-_A1_GSP2
chr19	34890194	34890214	GPI_chr19_34890194_20_+_A1_GSP2
chr19	34890490	34890513	GPI_chr19_34890490_23_+_A1_GSP2
chr19	41190426	41190449	NUMBL_chr19_41190426_23_+_A1_GSP2
chr19	41762481	41762503	AXL_chr19_41762481_22_+_A1_GSP2
chr19	41763504	41763522	AXL_chr19_41763504_18_+_A1_GSP2
chr19	41765492	41765511	AXL_chr19_41765492_19_+_A1_GSP2
chr19	41765570	41765597	AXL_chr19_41765570_27_+_5Y_A1_GSP2
chr19	41765655	41765679	AXL_chr19_41765655_24_+_A1_GSP2
chr19	41765755	41765775	AXL_chr19_41765755_20_+_A1_GSP2
chr19	42798429	42798451	CIC_chr19_42798429_22_+_A1_GSP2
chr19	42798773	42798797	CIC_chr19_42798773_24_+_A1_GSP2
chr19	42798853	42798876	CIC_chr19_42798853_23_+_A1_GSP2
chr19	42799016	42799038	CIC_chr19_42799016_22_+_A1_GSP2
chr19	42799136	42799153	CIC_chr19_42799136_17_+_A1_GSP2
chr19	42799191	42799211	CIC_chr19_42799191_20_+_A1_GSP2
chr19	42799915	42799939	CIC_chr19_42799915_24_+_A1_GSP2
chr19	45971261	45971281	FOSB_chr19_45971261_20_-_A1_GSP2
chr19	45971525	45971544	FOSB_chr19_45971525_19_-_A1_GSP2
chr19	45971634	45971658	FOSB_chr19_45971634_24_-_A1_GSP2
chr19	45971900	45971925	FOSB_chr19_45971900_25_-_A1_GSP2
chr19	45973904	45973925	FOSB_chr19_45973904_21_-_A1_GSP2
chr19	59063443	59063466	CHMP2A_chr19_59063443_23_-_A1_GSP2
chr19	59063660	59063682	CHMP2A_chr19_59063660_22_-_A1_GSP2
chr2	24933810	24933836	NCOA1_chr2_24933810_26_-_A1_GSP2
chr2	24949476	24949505	NCOA1_chr2_24949476_29_-_A1_GSP2
chr2	24951187	24951214	NCOA1_chr2_24951187_27_-_A1_GSP2
chr2	24952396	24952420	NCOA1_chr2_24952396_24_-_A1_GSP2
chr2	29430108	29430133	ALK_chr2_29430108_25_+_A1_GSP2
chr2	29432692	29432713	ALK_chr2_29432692_21_-_A1_GSP2
chr2	29443578	29443596	ALK_chr2_29443578_18_+_A1_GSP2
chr2	29443634	29443655	ALK_chr2_29443634_21_-_A1_GSP2
chr2	29443665	29443690	ALK_chr2_29443665_25_+_A1_GSP2
chr2	29445228	29445254	ALK_chr2_29445228_26_+_A1_GSP2
chr2	29445431	29445453	ALK_chr2_29445431_22_+_A1_GSP2
chr2	29446286	29446310	ALK_chr2_29446286_24_+_A1_GSP2
chr2	29446355	29446375	ALK_chr2_29446355_20_+_A1_GSP2
chr2	29446432	29446454	ALK_chr2_29446432_22_+_A1_GSP2
chr2	29448389	29448409	ALK_chr2_29448389_20_+_A1_GSP2
chr2	29449887	29449924	ALK_chr2_29449887_37_+_A1_GSP2
chr2	29450497	29450521	ALK_chr2_29450497_24_+_A1_GSP2
chr2	29451882	29451904	ALK_chr2_29451882_22_+_A1_GSP2
chr2	29498337	29498356	ALK_chr2_29498337_19_+_A1_GSP2
chr2	29551289	29551314	ALK_chr2_29551289_25_+_A1_GSP2
chr2	29754946	29754969	ALK_chr2_29754946_23_+_A1_GSP2
chr2	29940529	29940556	ALK_chr2_29940529_27_+_A1_GSP2
chr2	43459868	43459889	THADA_chr2_43459868_21_-_A1_GSP2
chr2	43506924	43506947	THADA_chr2_43506924_23_-_A1_GSP2
chr2	43571275	43571303	THADA_chr2_43571275_28_-_A1_GSP2
chr2	43625126	43625150	THADA_chr2_43625126_24_-_A1_GSP2
chr2	43655246	43655271	THADA_chr2_43655246_25_-_A1_GSP2
chr2	43657365	43657393	THADA_chr2_43657365_28_-_A1_GSP2
chr2	43712382	43712412	THADA_chr2_43712382_30_-_A1_GSP2
chr2	43725976	43726003	THADA_chr2_43725976_27_-_A1_GSP2
chr2	43732765	43732794	THADA_chr2_43732765_29_-_A1_GSP2
chr2	209110080	209110104	IDH1_chr2_209110080_24_+_A1_GSP2
chr2	209113118	209113147	IDH1_chr2_209113118_29_-_A1_GSP2
chr2	223066876	223066895	PAX3_chr2_223066876_19_+_A1_GSP2
chr2	223084865	223084886	PAX3_chr2_223084865_21_-_A1_GSP2
chr2	223085961	223085983	PAX3_chr2_223085961_22_-_A1_GSP2
chr20	57484243	57484263	GNAS_chr20_57484243_20_+_A1_GSP2
chr20	57484429	57484457	GNAS_chr20_57484429_28_-_A1_GSP2
chr20	57484446	57484470	GNAS_chr20_57484446_24_+_A1_GSP2
chr20	57484600	57484620	GNAS_chr20_57484600_20_-_A1_GSP2
chr20	57484744	57484765	GNAS_chr20_57484744_21_-_A1_GSP2
chr21	39755817	39755840	ERG_chr21_39755817_23_+_A1_GSP2
chr21	39762928	39762950	ERG_chr21_39762928_22_+_A1_GSP2
chr21	39763609	39763630	ERG_chr21_39763609_21_+_A1_GSP2
chr21	39764330	39764350	ERG_chr21_39764330_20_+_A1_GSP2
chr21	39774499	39774522	ERG_chr21_39774499_23_+_A1_GSP2
chr21	39775602	39775626	ERG_chr21_39775602_24_+_A1_GSP2
chr21	39795456	39795478	ERG_chr21_39795456_22_+_A1_GSP2
chr21	39817511	39817534	ERG_chr21_39817511_23_+_A1_GSP2
chr21	39947640	39947664	ERG_chr21_39947640_24_+_A1_GSP2
chr21	39956841	39956863	ERG_chr21_39956841_22_+_A1_GSP2
chr21	42852438	42852460	TMPRSS2_chr21_42852438_22_-_A1_GSP2
chr21	42860351	42860376	TMPRSS2_chr21_42860351_25_-_A1_GSP2
chr21	42861476	42861496	TMPRSS2_chr21_42861476_20_-_A1_GSP2
chr21	42866308	42866328	TMPRSS2_chr21_42866308_20_-_A1_GSP2
chr21	42870060	42870090	TMPRSS2_chr21_42870060_30_-_A1_GSP2
chr21	42879887	42879907	TMPRSS2_chr21_42879887_20_-_A1_GSP2
chr21	42880062	42880080	TMPRSS2_chr21_42880062_18_-_A1_GSP2
chr22	29669812	29669837	EWSR1_chr22_29669812_25_+_A1_GSP2
chr22	29674157	29674180	EWSR1_chr22_29674157_23_+_A1_GSP2
chr22	29678518	29678539	EWSR1_chr22_29678518_21_+_A1_GSP2
chr22	29683087	29683115	EWSR1_chr22_29683087_28_+_A1_GSP2
chr22	29684722	29684743	EWSR1_chr22_29684722_21_+_A1_GSP2
chr22	29687562	29687583	EWSR1_chr22_29687562_21_+_A1_GSP2
chr22	29688126	29688153	EWSR1_chr22_29688126_27_+_A1_GSP2
chr22	29688542	29688577	EWSR1_chr22_29688542_35_+_A1_GSP2
chr22	29692316	29692337	EWSR1_chr22_29692316_21_+_A1_GSP2
chr22	29693903	29693923	EWSR1_chr22_29693903_20_+_A1_GSP2
chr22	29694857	29694879	EWSR1_chr22_29694857_22_+_A1_GSP2
chr22	39629492	39629514	PDGFB_chr22_39629492_22_+_A1_GSP2
chr22	39631845	39631869	PDGFB_chr22_39631845_24_+_A1_GSP2
chr3	12393096	12393124	PPARG_chr3_12393096_28_-_A1_GSP2
chr3	12421207	12421233	PPARG_chr3_12421207_26_-_A1_GSP2
chr3	12422826	12422850	PPARG_chr3_12422826_24_-_A1_GSP2
chr3	12632446	12632468	RAF1_chr3_12632446_22_+_A1_GSP2
chr3	12633258	12633286	RAF1_chr3_12633258_28_+_A1_GSP2
chr3	12641271	12641302	RAF1_chr3_12641271_31_+_A1_GSP2
chr3	12641662	12641685	RAF1_chr3_12641662_23_-_A1_GSP2
chr3	12641740	12641764	RAF1_chr3_12641740_24_+_A1_GSP2
chr3	12641886	12641907	RAF1_chr3_12641886_21_+_A1_GSP2
chr3	12645639	12645660	RAF1_chr3_12645639_21_-_A1_GSP2
chr3	12645754	12645783	RAF1_chr3_12645754_29_+_A1_GSP2
chr3	12647704	12647727	RAF1_chr3_12647704_23_-_A1_GSP2
chr3	12647752	12647777	RAF1_chr3_12647752_25_+_A1_GSP2
chr3	12650271	12650297	RAF1_chr3_12650271_26_-_A1_GSP2
chr3	12650395	12650417	RAF1_chr3_12650395_22_+_A1_GSP2
chr3	12650737	12650762	RAF1_chr3_12650737_25_-_A1_GSP2
chr3	12650802	12650829	RAF1_chr3_12650802_27_+_A1_GSP2
chr3	41266067	41266090	CTNNB1_chr3_41266067_23_+_A1_GSP2
chr3	41266137	41266164	CTNNB1_chr3_41266137_27_-_A1_GSP2
chr3	100438866	100438895	TFG_chr3_100438866_29_+_A1_GSP2
chr3	100447668	100447694	TFG_chr3_100447668_26_+_A1_GSP2
chr3	100451480	100451511	TFG_chr3_100451480_31_+_8R_A1_GSP2
chr3	100455428	100455451	TFG_chr3_100455428_23_-_A1_GSP2
chr3	100455517	100455543	TFG_chr3_100455517_26_+_A1_GSP2
chr3	100463740	100463768	TFG_chr3_100463740_28_+_A1_GSP2
chr3	128516850	128516879	RAB7A_chr3_128516850_29_+_A1_GSP2
chr3	128525363	128525388	RAB7A_chr3_128525363_25_+_A1_GSP2
chr3	178916543	178916572	PIK3CA_chr3_178916543_29_-_A1_GSP2
chr3	178928319	178928345	PIK3CA_chr3_178928319_26_+_A1_GSP2
chr3	178936996	178937024	PIK3CA_chr3_178936996_28_-_A1_GSP2
chr3	178951962	178951985	PIK3CA_chr3_178951962_23_+_A1_GSP2
chr3	178952108	178952137	PIK3CA_chr3_178952108_29_-_A1_GSP2
chr3	185782238	185782260	ETV5_chr3_185782238_22_+_A1_GSP2
chr3	185783833	185783856	ETV5_chr3_185783833_23_+_A1_GSP2
chr3	185797866	185797888	ETV5_chr3_185797866_22_+_A1_GSP2
chr3	185823473	185823495	ETV5_chr3_185823473_22_+_A1_GSP2
chr3	185823669	185823699	ETV5_chr3_185823669_30_+_A1_GSP2
chr4	1801013	1801031	FGFR3_chr4_1801013_18_-_A1_GSP2
chr4	1803115	1803135	FGFR3_chr4_1803115_20_-_A1_GSP2
chr4	1805425	1805444	FGFR3_chr4_1805425_19_-_A1_GSP2
chr4	1806089	1806111	FGFR3_chr4_1806089_22_-_A1_GSP2
chr4	1806558	1806577	FGFR3_chr4_1806558_19_-_A1_GSP2
chr4	1808386	1808403	FGFR3_chr4_1808386_17_+_A1_GSP2
chr4	1808635	1808653	FGFR3_chr4_1808635_18_+_A1_GSP2
chr4	1808735	1808754	FGFR3_chr4_1808735_19_+_A1_GSP2
chr4	1808853	1808871	FGFR3_chr4_1808853_18_+_A1_GSP2
chr4	1808907	1808926	FGFR3_chr4_1808907_19_+_A1_GSP2
chr4	55133862	55133889	PDGFRA_chr4_55133862_27_+_A1_GSP2
chr4	55139717	55139746	PDGFRA_chr4_55139717_29_-_A1_GSP2
chr4	55140702	55140722	PDGFRA_chr4_55140702_20_-_A1_GSP2
chr4	55141023	55141050	PDGFRA_chr4_55141023_27_-_A1_GSP2
chr4	55141092	55141120	PDGFRA_chr4_55141092_28_-_A1_GSP2
chr4	55143583	55143608	PDGFRA_chr4_55143583_25_-_A1_GSP2
chr4	55144084	55144115	PDGFRA_chr4_55144084_31_-_A1_GSP2
chr4	55144548	55144579	PDGFRA_chr4_55144548_31_-_A1_GSP2
chr4	55152044	55152073	PDGFRA_chr4_55152044_29_-_A1_GSP2
chr4	55152098	55152126	PDGFRA_chr4_55152098_28_-_A1_GSP2
chr4	55524154	55524173	KIT_chr4_55524154_19_+_A1_GSP2
chr4	55524205	55524231	KIT_chr4_55524205_26_+_A1_GSP2
chr4	55561688	55561710	KIT_chr4_55561688_22_-_A1_GSP2
chr4	55561764	55561789	KIT_chr4_55561764_25_+_A1_GSP2
chr4	55561816	55561845	KIT_chr4_55561816_29_-_A1_GSP2
chr4	55561900	55561922	KIT_chr4_55561900_22_+_A1_GSP2
chr4	55564455	55564478	KIT_chr4_55564455_23_-_A1_GSP2
chr4	55564569	55564592	KIT_chr4_55564569_23_+_A1_GSP2
chr4	55564615	55564642	KIT_chr4_55564615_27_-_A1_GSP2
chr4	55564677	55564697	KIT_chr4_55564677_20_+_A1_GSP2
chr4	55565804	55565826	KIT_chr4_55565804_22_-_A1_GSP2
chr4	55565891	55565921	KIT_chr4_55565891_30_+_A1_GSP2
chr4	55569925	55569951	KIT_chr4_55569925_26_-_A1_GSP2
chr4	55570027	55570053	KIT_chr4_55570027_26_+_A1_GSP2
chr4	55573282	55573317	KIT_chr4_55573282_35_-_A1_GSP2
chr4	55573402	55573434	KIT_chr4_55573402_32_+_A1_GSP2
chr4	55575597	55575628	KIT_chr4_55575597_31_-_A1_GSP2
chr4	55575650	55575676	KIT_chr4_55575650_26_+_A1_GSP2
chr4	55589762	55589783	KIT_chr4_55589762_21_-_A1_GSP2
chr4	55589810	55589831	KIT_chr4_55589810_21_+_A1_GSP2
chr4	55592029	55592052	KIT_chr4_55592029_23_-_A1_GSP2
chr4	55592084	55592118	KIT_chr4_55592084_34_+_A1_GSP2
chr4	55592148	55592172	KIT_chr4_55592148_24_+_A1_GSP2
chr4	55593417	55593442	KIT_chr4_55593417_25_-_A1_GSP2
chr4	55593434	55593456	KIT_chr4_55593434_22_+_A1_GSP2
chr4	55593593	55593619	KIT_chr4_55593593_26_-_A1_GSP2
chr4	55593678	55593700	KIT_chr4_55593678_22_+_A1_GSP2
chr4	55594009	55594031	KIT_chr4_55594009_22_-_A1_GSP2
chr4	55594063	55594087	KIT_chr4_55594063_24_+_A1_GSP2
chr4	55594183	55594205	KIT_chr4_55594183_22_-_A1_GSP2
chr4	55594252	55594279	KIT_chr4_55594252_27_+_A1_GSP2
chr4	55595559	55595594	KIT_chr4_55595559_35_-_A1_GSP2
chr4	55595608	55595641	KIT_chr4_55595608_33_+_A1_GSP2
chr4	55597500	55597531	KIT_chr4_55597500_31_-_A1_GSP2
chr4	55597549	55597571	KIT_chr4_55597549_22_+_A1_GSP2
chr4	55598075	55598094	KIT_chr4_55598075_19_-_A1_GSP2
chr4	55598138	55598157	KIT_chr4_55598138_19_+_A1_GSP2
chr4	55599242	55599266	KIT_chr4_55599242_24_-_A1_GSP2
chr4	55599263	55599292	KIT_chr4_55599263_29_+_A1_GSP2
chr4	55602682	55602706	KIT_chr4_55602682_24_-_A1_GSP2
chr4	55602727	55602748	KIT_chr4_55602727_21_+_A1_GSP2
chr4	55602895	55602916	KIT_chr4_55602895_21_-_A1_GSP2
chr4	55602900	55602921	KIT_chr4_55602900_21_+_A1_GSP2
chr4	55603386	55603414	KIT_chr4_55603386_28_-_A1_GSP2
chr4	55603417	55603441	KIT_chr4_55603417_24_+_A1_GSP2
chr4	55604639	55604660	KIT_chr4_55604639_21_-_A1_GSP2
chr4	55604656	55604677	KIT_chr4_55604656_21_+_A1_GSP2
chr4	55604795	55604820	KIT_chr4_55604795_25_-_A1_GSP2
chr5	1294709	1294727	TERT_chr5_1294709_18_+_A1_GSP2
chr5	142252970	142252992	ARHGAP26_chr5_142252970_22_-_A1_GSP2
chr5	142292769	142292798	ARHGAP26_chr5_142292769_29_-_A1_GSP2
chr5	142311616	142311640	ARHGAP26_chr5_142311616_24_-_A1_GSP2
chr5	142393649	142393674	ARHGAP26_chr5_142393649_25_-_A1_GSP2
chr5	149503873	149503898	PDGFRB_chr5_149503873_25_+_A1_GSP2
chr5	149504323	149504345	PDGFRB_chr5_149504323_22_+_A1_GSP2
chr5	149505111	149505134	PDGFRB_chr5_149505111_23_+_A1_GSP2
chr5	149506136	149506158	PDGFRB_chr5_149506136_22_+_A1_GSP2
chr5	149509484	149509504	PDGFRB_chr5_149509484_20_+_A1_GSP2
chr5	149510195	149510217	PDGFRB_chr5_149510195_22_+_A1_GSP2
chr5	149511615	149511633	PDGFRB_chr5_149511615_18_+_A1_GSP2
chr6	41658625	41658649	TFEB_chr6_41658625_24_+_A1_GSP2
chr6	41658925	41658945	TFEB_chr6_41658925_20_+_A1_GSP2
chr6	41700456	41700483	TFEB_chr6_41700456_27_+_A1_GSP2
chr6	41702748	41702767	TFEB_chr6_41702748_19_+_A1_GSP2
chr6	117638352	117638381	ROS1_chr6_117638352_29_-_A1_GSP2
chr6	117639383	117639410	ROS1_chr6_117639383_27_+_A1_GSP2
chr6	117641156	117641185	ROS1_chr6_117641156_29_+_A1_GSP2
chr6	117642501	117642522	ROS1_chr6_117642501_21_+_A1_GSP2
chr6	117645530	117645569	ROS1_chr6_117645530_39_+_A1_GSP2
chr6	117647526	117647557	ROS1_chr6_117647526_31_+_A1_GSP2
chr6	117650579	117650604	ROS1_chr6_117650579_25_+_A1_GSP2
chr6	117658451	117658474	ROS1_chr6_117658451_23_+_A1_GSP2
chr6	117718225	117718249	ROS1_chr6_117718225_24_+_A1_GSP2
chr6	117730777	117730799	ROS1_chr6_117730777_22_+_A1_GSP2
chr6	117739641	117739662	ROS1_chr6_117739641_21_+_A1_GSP2
chr6	127469800	127469822	RSPO3_chr6_127469800_22_-_A1_GSP2
chr6	135515016	135515042	MYB_chr6_135515016_26_+_A1_GSP2
chr6	135515571	135515593	MYB_chr6_135515571_22_+_A1_GSP2
chr6	135517098	135517128	MYB_chr6_135517098_30_+_A1_GSP2
chr6	135520136	135520166	MYB_chr6_135520136_30_+_A1_GSP2
chr6	135521302	135521332	MYB_chr6_135521302_30_+_A1_GSP2
chr6	135521519	135521547	MYB_chr6_135521519_28_+_A1_GSP2
chr6	135522848	135522869	MYB_chr6_135522848_21_+_A1_GSP2
chr6	135524397	135524431	MYB_chr6_135524397_34_+_A1_GSP2
chr6	135539090	135539110	MYB_chr6_135539090_20_+_A1_GSP2
chr6	152129460	152129478	ESR1_chr6_152129460_18_+_A1_GSP2
chr6	152163891	152163917	ESR1_chr6_152163891_26_+_A1_GSP2
chr6	152201869	152201896	ESR1_chr6_152201869_27_+_6C_A1_GSP2
chr6	152265613	152265636	ESR1_chr6_152265613_23_+_A1_GSP2
chr6	152382194	152382217	ESR1_chr6_152382194_23_+_A1_GSP2
chr6	152419881	152419906	ESR1_chr6_152419881_25_-_A1_GSP2
chr7	13940439	13940459	ETV1_chr7_13940439_20_+_A1_GSP2
chr7	13946186	13946210	ETV1_chr7_13946186_24_+_A1_GSP2
chr7	13949299	13949320	ETV1_chr7_13949299_21_+_A1_GSP2
chr7	13950900	13950927	ETV1_chr7_13950900_27_+_A1_GSP2
chr7	13971340	13971365	ETV1_chr7_13971340_25_+_A1_GSP2
chr7	13975493	13975516	ETV1_chr7_13975493_23_+_A1_GSP2
chr7	13978842	13978866	ETV1_chr7_13978842_24_+_A1_GSP2
chr7	14017068	14017096	ETV1_chr7_14017068_28_+_A1_GSP2
chr7	14026271	14026305	ETV1_chr7_14026271_34_+_A1_GSP2
chr7	14027766	14027793	ETV1_chr7_14027766_27_+_A1_GSP2
chr7	14028640	14028664	ETV1_chr7_14028640_24_+_A1_GSP2
chr7	27880351	27880376	JAZF1_chr7_27880351_25_-_A1_GSP2
chr7	27934845	27934866	JAZF1_chr7_27934845_21_-_A1_GSP2
chr7	28031539	28031561	JAZF1_chr7_28031539_22_-_A1_GSP2
chr7	55087031	55087051	EGFR_chr7_55087031_20_+_A1_GSP2
chr7	55221708	55221729	EGFR_chr7_55221708_21_-_A1_GSP2
chr7	55223536	55223555	EGFR_chr7_55223536_19_-_A1_GSP2
chr7	55224231	55224264	EGFR_chr7_55224231_33_-_A1_GSP2
chr7	55238877	55238898	EGFR_chr7_55238877_21_-_A1_GSP2
chr7	55241639	55241663	EGFR_chr7_55241639_24_+_A1_GSP2
chr7	55242419	55242454	EGFR_chr7_55242419_35_-_A1_GSP2
chr7	55242429	55242457	EGFR_chr7_55242429_28_+_A1_GSP2
chr7	55248991	55249010	EGFR_chr7_55248991_19_-_A1_GSP2
chr7	55249095	55249117	EGFR_chr7_55249095_22_-_A1_GSP2
chr7	55259469	55259507	EGFR_chr7_55259469_38_+_A1_GSP2
chr7	55268042	55268067	EGFR_chr7_55268042_25_+_A1_GSP2
chr7	55268992	55269012	EGFR_chr7_55268992_20_+_A1_GSP2
chr7	116339157	116339177	MET_chr7_116339157_20_-_A1_GSP2
chr7	116340225	116340254	MET_chr7_116340225_29_+_A1_GSP2
chr7	116380008	116380032	MET_chr7_116380008_24_-_A1_GSP2
chr7	116380910	116380934	MET_chr7_116380910_24_-_A1_GSP2
chr7	116395414	116395437	MET_chr7_116395414_23_-_A1_GSP2
chr7	116411556	116411580	MET_chr7_116411556_24_-_A1_GSP2
chr7	116411645	116411673	MET_chr7_116411645_28_+_A1_GSP2
chr7	116411907	116411932	MET_chr7_116411907_25_-_A1_GSP2
chr7	116414939	116414968	MET_chr7_116414939_29_-_A1_GSP2
chr7	116417450	116417479	MET_chr7_116417450_29_-_A1_GSP2
chr7	116418834	116418861	MET_chr7_116418834_27_-_A1_GSP2
chr7	116435945	116435970	MET_chr7_116435945_25_-_A1_GSP2
chr7	140449153	140449185	BRAF_chr7_140449153_32_+_A1_GSP2
chr7	140453110	140453131	BRAF_chr7_140453110_21_+_A1_GSP2
chr7	140454003	140454028	BRAF_chr7_140454003_25_-_A1_GSP2
chr7	140476726	140476763	BRAF_chr7_140476726_37_-_A1_GSP2
chr7	140477828	140477853	BRAF_chr7_140477828_25_+_A1_GSP2
chr7	140481463	140481488	BRAF_chr7_140481463_25_+_A1_GSP2
chr7	140482855	140482877	BRAF_chr7_140482855_22_-_A1_GSP2
chr7	140482902	140482927	BRAF_chr7_140482902_25_+_A1_GSP2
chr7	140487350	140487374	BRAF_chr7_140487350_24_+_A1_GSP2
chr7	140494115	140494149	BRAF_chr7_140494115_34_-_A1_GSP2
chr7	140494235	140494258	BRAF_chr7_140494235_23_+_A1_GSP2
chr7	140500177	140500198	BRAF_chr7_140500177_21_-_A1_GSP2
chr7	140500246	140500271	BRAF_chr7_140500246_25_+_A1_GSP2
chr7	140534419	140534445	BRAF_chr7_140534419_26_-_A1_GSP2
chr7	140549942	140549970	BRAF_chr7_140549942_28_+_A1_GSP2
chr7	140624371	140624389	BRAF_chr7_140624371_18_-_A1_GSP2
chr8	31498198	31498220	NRG1_chr8_31498198_22_+_A1_GSP2
chr8	32405742	32405759	NRG1_chr8_32405742_17_-_A1_GSP2
chr8	32406249	32406269	NRG1_chr8_32406249_20_-_A1_GSP2
chr8	32453380	32453402	NRG1_chr8_32453380_22_-_A1_GSP2
chr8	32463084	32463112	NRG1_chr8_32463084_28_-_A1_GSP2
chr8	32472049	32472074	NRG1_chr8_32472049_25_-_A1_GSP2
chr8	32585471	32585494	NRG1_chr8_32585471_23_-_A1_GSP2
chr8	32611898	32611922	NRG1_chr8_32611898_24_-_A1_GSP2
chr8	38271443	38271462	FGFR1_chr8_38271443_19_-_A1_GSP2
chr8	38271516	38271536	FGFR1_chr8_38271516_20_+_A1_GSP2
chr8	38273481	38273503	FGFR1_chr8_38273481_22_+_A1_GSP2
chr8	38274839	38274866	FGFR1_chr8_38274839_27_-_A1_GSP2
chr8	38275482	38275504	FGFR1_chr8_38275482_22_+_A1_GSP2
chr8	38275862	38275885	FGFR1_chr8_38275862_23_+_A1_GSP2
chr8	38277217	38277236	FGFR1_chr8_38277217_19_+_A1_GSP2
chr8	38279423	38279445	FGFR1_chr8_38279423_22_+_A1_GSP2
chr8	38282177	38282199	FGFR1_chr8_38282177_22_+_A1_GSP2
chr8	38283726	38283751	FGFR1_chr8_38283726_25_+_A1_GSP2
chr8	38285574	38285598	FGFR1_chr8_38285574_24_+_A1_GSP2
chr8	38285926	38285948	FGFR1_chr8_38285926_22_+_A1_GSP2
chr8	38287419	38287442	FGFR1_chr8_38287419_23_+_A1_GSP2
chr8	38315022	38315047	FGFR1_chr8_38315022_25_+_A1_GSP2
chr8	57080902	57080932	PLAG1_chr8_57080902_30_+_A1_GSP2
chr8	57083708	57083735	PLAG1_chr8_57083708_27_+_A1_GSP2
chr8	57092034	57092054	PLAG1_chr8_57092034_20_+_A1_GSP2
chr8	57123815	57123837	PLAG1_chr8_57123815_22_+_A1_GSP2
chr8	71044205	71044230	NCOA2_chr8_71044205_25_+_A1_GSP2
chr8	71050512	71050538	NCOA2_chr8_71050512_26_+_A1_GSP2
chr8	71053603	71053626	NCOA2_chr8_71053603_23_+_A1_GSP2
chr8	71057043	71057064	NCOA2_chr8_71057043_21_+_A1_GSP2
chr8	71060690	71060712	NCOA2_chr8_71060690_22_+_A1_GSP2
chr8	71069434	71069459	NCOA2_chr8_71069434_25_+_A1_GSP2
chr8	109095010	109095029	RSPO2_chr8_109095010_19_+_A1_GSP2
chr8	109095884	109095908	RSPO2_chr8_109095884_24_+_A1_GSP2
chr8	128748320	128748338	MYC_chr8_128748320_18_-_A1_GSP2
chr8	128748430	128748456	MYC_chr8_128748430_26_-_A1_GSP2
chr8	128748528	128748548	MYC_chr8_128748528_20_-_A1_GSP2
chr8	128748655	128748675	MYC_chr8_128748655_20_-_A1_GSP2
chr8	128748766	128748787	MYC_chr8_128748766_21_-_A1_GSP2
chr8	128748824	128748845	MYC_chr8_128748824_21_+_A1_GSP2
chr8	128750509	128750531	MYC_chr8_128750509_22_-_A1_GSP2
chr8	128751220	128751242	MYC_chr8_128751220_22_+_A1_GSP2
chr8	128752661	128752694	MYC_chr8_128752661_33_-_A1_GSP2
chr9	35059089	35059118	VCP_chr9_35059089_29_-_A1_GSP2
chr9	35059529	35059555	VCP_chr9_35059529_26_-_A1_GSP2
chr9	87317078	87317110	NTRK2_chr9_87317078_32_-_A1_GSP2
chr9	87322765	87322791	NTRK2_chr9_87322765_26_-_A1_GSP2
chr9	87338498	87338519	NTRK2_chr9_87338498_21_-_A1_GSP2
chr9	87342573	87342606	NTRK2_chr9_87342573_33_-_A1_GSP2
chr9	87356813	87356842	NTRK2_chr9_87356813_29_-_A1_GSP2
chr9	87359893	87359915	NTRK2_chr9_87359893_22_-_A1_GSP2
chr9	87366910	87366932	NTRK2_chr9_87366910_22_-_A1_GSP2
chr9	87475960	87475994	NTRK2_chr9_87475960_34_-_A1_GSP2
chr9	87482163	87482191	NTRK2_chr9_87482163_28_-_A1_GSP2
chr9	87549082	87549110	NTRK2_chr9_87549082_28_-_A1_GSP2
chr9	113509925	113509950	MUSK_chr9_113509925_25_-_A1_GSP2
chr9	113530102	113530131	MUSK_chr9_113530102_29_-_A1_GSP2
chr9	113538072	113538095	MUSK_chr9_113538072_23_-_A1_GSP2
chr9	113547100	113547124	MUSK_chr9_113547100_24_-_A1_GSP2
chr9	113547811	113547832	MUSK_chr9_113547811_21_-_A1_GSP2
chr9	113549974	113550001	MUSK_chr9_113549974_27_-_A1_GSP2
chr9	113562590	113562609	MUSK_chr9_113562590_19_-_A1_GSP2
chr9	133710835	133710858	ABL1_chr9_133710835_23_-_A1_GSP2
chr9	133729457	133729476	ABL1_chr9_133729457_19_-_A1_GSP2
chr9	133730192	133730218	ABL1_chr9_133730192_26_-_A1_GSP2
chr9	133738156	133738177	ABL1_chr9_133738156_21_-_A1_GSP2
chr9	133738371	133738395	ABL1_chr9_133738371_24_-_A1_GSP2
chr9	133747553	133747582	ABL1_chr9_133747553_29_+_A1_GSP2
chr9	133748295	133748318	ABL1_chr9_133748295_23_-_A1_GSP2
chr9	133748360	133748384	ABL1_chr9_133748360_24_+_A1_GSP2
chr9	135254482	135254513	TTF1_chr9_135254482_31_+_A1_GSP2
chr9	135273538	135273572	TTF1_chr9_135273538_34_-_A1_GSP2
chr9	136898719	136898741	BRD3_chr9_136898719_22_-_A1_GSP2
chr9	136899859	136899882	BRD3_chr9_136899859_23_-_A1_GSP2
chr9	136901184	136901210	BRD3_chr9_136901184_26_-_A1_GSP2
chr9	136905164	136905184	BRD3_chr9_136905164_20_-_A1_GSP2
chr9	139395008	139395026	NOTCH1_chr9_139395008_18_-_A1_GSP2
chr9	139396208	139396231	NOTCH1_chr9_139396208_23_-_A1_GSP2
chr9	139396457	139396479	NOTCH1_chr9_139396457_22_-_A1_GSP2
chr9	139396514	139396535	NOTCH1_chr9_139396514_21_+_A1_GSP2
chr9	139396897	139396916	NOTCH1_chr9_139396897_19_+_A1_GSP2
chr9	139397716	139397736	NOTCH1_chr9_139397716_20_+_A1_GSP2
chr9	139399528	139399551	NOTCH1_chr9_139399528_23_+_A1_GSP2
chr9	139400296	139400319	NOTCH1_chr9_139400296_23_+_A1_GSP2
chr9	139400985	139401006	NOTCH1_chr9_139400985_21_-_A1_GSP2
chr9	139401056	139401080	NOTCH1_chr9_139401056_24_+_A1_GSP2
chr9	139417309	139417328	NOTCH1_chr9_139417309_19_-_A1_GSP2
chr9	139438485	139438504	NOTCH1_chr9_139438485_19_-_A1_GSP2
chrX	1314934	1314956	CRLF2_chrX_1314934_22_+_A1_GSP2
chrX	1317434	1317456	CRLF2_chrX_1317434_22_-_A1_GSP2
chrX	1317543	1317573	CRLF2_chrX_1317543_30_+_A1_GSP2
chrX	1321378	1321399	CRLF2_chrX_1321378_21_+_A1_GSP2
chrX	1325461	1325485	CRLF2_chrX_1325461_24_+_A1_GSP2
chrX	1327755	1327791	CRLF2_chrX_1327755_36_+_A1_GSP2
chrX	1331497	1331516	CRLF2_chrX_1331497_19_+_A1_GSP2
chrX	39911402	39911423	BCOR_chrX_39911402_21_-_A1_GSP2
chrX	39913146	39913179	BCOR_chrX_39913146_33_-_A1_GSP2
chrX	39914665	39914689	BCOR_chrX_39914665_24_-_A1_GSP2
chrX	39923056	39923080	BCOR_chrX_39923056_24_+_A1_GSP2
chrX	39923150	39923178	BCOR_chrX_39923150_28_+_A1_GSP2
chrX	39923605	39923626	BCOR_chrX_39923605_21_-_A1_GSP2
chrX	39923822	39923844	BCOR_chrX_39923822_22_+_A1_GSP2
chrX	39930231	39930256	BCOR_chrX_39930231_25_-_A1_GSP2
chrX	48891020	48891045	TFE3_chrX_48891020_25_+_A1_GSP2
chrX	48891265	48891288	TFE3_chrX_48891265_23_+_A1_GSP2
chrX	48891653	48891675	TFE3_chrX_48891653_22_-_A1_GSP2
chrX	48891736	48891761	TFE3_chrX_48891736_25_+_A1_GSP2
chrX	48895569	48895599	TFE3_chrX_48895569_30_-_A1_GSP2
chrX	48895601	48895628	TFE3_chrX_48895601_27_+_A1_GSP2
chrX	48895726	48895747	TFE3_chrX_48895726_21_-_A1_GSP2
chrX	48895940	48895961	TFE3_chrX_48895940_21_+_A1_GSP2
chrX	48896661	48896681	TFE3_chrX_48896661_20_-_A1_GSP2
chrX	48896876	48896901	TFE3_chrX_48896876_25_+_A1_GSP2
chrX	48897987	48898012	TFE3_chrX_48897987_25_-_A1_GSP2
chrX	48898064	48898085	TFE3_chrX_48898064_21_+_A1_GSP2
chrX	50028133	50028156	CCNB3_chrX_50028133_23_-_A1_GSP2
chrX	50031785	50031815	CCNB3_chrX_50031785_30_-_A1_GSP2
chrX	50037867	50037889	CCNB3_chrX_50037867_22_-_A1_GSP2
chrX	50051512	50051536	CCNB3_chrX_50051512_24_-_A1_GSP2
chrX	50055543	50055569	CCNB3_chrX_50055543_26_-_A1_GSP2

## Sheet: PanHeme GSP2
Chromosome	Start (GRCh37)	End (GRCh37)	GSP2 name
chr1	2985747	2985773	PRDM16_chr1_2985747_26_-_A1_GSP2
chr1	3102693	3102726	PRDM16_chr1_3102693_33_-_A1_GSP2
chr1	3160655	3160677	PRDM16_chr1_3160655_22_-_A1_GSP2
chr1	3301734	3301757	PRDM16_chr1_3301734_23_-_A1_GSP2
chr1	23842842	23842865	E2F2_chr1_23842842_23_-_A1_GSP2
chr1	23845526	23845546	E2F2_chr1_23845526_20_-_A1_GSP2
chr1	23845588	23845616	E2F2_chr1_23845588_28_+_A1_GSP2
chr1	23848346	23848367	E2F2_chr1_23848346_21_-_A1_GSP2
chr1	23848505	23848531	E2F2_chr1_23848505_26_+_A1_GSP2
chr1	23857052	23857072	E2F2_chr1_23857052_20_-_A1_GSP2
chr1	36932157	36932178	CSF3R_chr1_36932157_21_+_A1_GSP2
chr1	36932279	36932301	CSF3R_chr1_36932279_22_-_A1_GSP2
chr1	36933444	36933467	CSF3R_chr1_36933444_23_-_A1_GSP2
chr1	43814947	43814969	MPL_chr1_43814947_22_+_A1_GSP2
chr1	47685817	47685838	TAL1_chr1_47685817_21_+_A1_GSP2
chr1	47689700	47689726	TAL1_chr1_47689700_26_-_A1_GSP2
chr1	47691498	47691519	TAL1_chr1_47691498_21_+_A1_GSP2
chr1	47694983	47695004	TAL1_chr1_47694983_21_+_A1_GSP2
chr1	47695380	47695398	TAL1_chr1_47695380_18_+_A1_GSP2
chr1	47696649	47696674	TAL1_chr1_47696649_25_+_A1_GSP2
chr1	47775953	47775973	STIL_chr1_47775953_20_-_A1_GSP2
chr1	47779718	47779739	STIL_chr1_47779718_21_-_A1_GSP2
chr1	65310490	65310511	JAK1_chr1_65310490_21_+_A1_GSP2
chr1	65311265	65311291	JAK1_chr1_65311265_26_-_A1_GSP2
chr1	65312391	65312413	JAK1_chr1_65312391_22_-_A1_GSP2
chr1	110884798	110884823	RBM15_chr1_110884798_25_+_A1_GSP2
chr1	115256538	115256569	NRAS_chr1_115256538_31_-_A1_GSP2
chr1	115258753	115258779	NRAS_chr1_115258753_26_-_A1_GSP2
chr1	120458093	120458115	NOTCH2_chr1_120458093_22_+_A1_GSP2
chr1	155159705	155159729	MUC1_chr1_155159705_24_-_A1_GSP2
chr1	155159824	155159844	MUC1_chr1_155159824_20_+_A1_GSP2
chr1	155160202	155160231	MUC1_chr1_155160202_29_-_A1_GSP2
chr1	155160299	155160323	MUC1_chr1_155160299_24_+_A1_GSP2
chr1	155160645	155160673	MUC1_chr1_155160645_28_-_A1_GSP2
chr1	155162042	155162066	MUC1_chr1_155162042_24_+_A1_GSP2
chr1	160786599	160786620	LY9_chr1_160786599_21_+_A1_GSP2
chr1	164528652	164528683	PBX1_chr1_164528652_31_-_A1_GSP2
chr1	164532493	164532522	PBX1_chr1_164532493_29_-_A1_GSP2
chr1	164761736	164761757	PBX1_chr1_164761736_21_-_A1_GSP2
chr1	164768941	164768962	PBX1_chr1_164768941_21_-_A1_GSP2
chr1	164776795	164776820	PBX1_chr1_164776795_25_-_A1_GSP2
chr1	164781242	164781273	PBX1_chr1_164781242_31_-_A1_GSP2
chr1	164789331	164789359	PBX1_chr1_164789331_28_-_A1_GSP2
chr1	164790778	164790802	PBX1_chr1_164790778_24_-_A1_GSP2
chr1	164815830	164815853	PBX1_chr1_164815830_23_-_A1_GSP2
chr1	173155968	173155996	TNFSF4_chr1_173155968_28_+_A1_GSP2
chr1	173157674	173157706	TNFSF4_chr1_173157674_32_+_A1_GSP2
chr1	173176167	173176190	TNFSF4_chr1_173176167_23_-_A1_GSP2
chr1	173176416	173176448	TNFSF4_chr1_173176416_32_+_A1_GSP2
chr1	179086622	179086645	ABL2_chr1_179086622_23_+_A1_GSP2
chr1	179087862	179087893	ABL2_chr1_179087862_31_+_A1_GSP2
chr1	179089357	179089388	ABL2_chr1_179089357_31_+_A1_GSP2
chr1	179090973	179090995	ABL2_chr1_179090973_22_+_A1_GSP2
chr1	179095774	179095801	ABL2_chr1_179095774_27_+_A1_GSP2
chr1	179100586	179100611	ABL2_chr1_179100586_25_+_A1_GSP2
chr1	179102457	179102483	ABL2_chr1_179102457_26_+_A1_GSP2
chr1	205739926	205739953	RAB29_chr1_205739926_27_+_A1_GSP2
chr1	205740629	205740655	RAB29_chr1_205740629_26_-_A1_GSP2
chr1	205740753	205740776	RAB29_chr1_205740753_23_+_A1_GSP2
chr1	205741655	205741679	RAB29_chr1_205741655_24_+_A1_GSP2
chr1	205743996	205744018	RAB29_chr1_205743996_22_-_A1_GSP2
chr1	205744157	205744181	RAB29_chr1_205744157_24_+_A1_GSP2
chr1	205744580	205744599	RAB29_chr1_205744580_19_+_A1_GSP2
chr1	212859763	212859795	BATF3_chr1_212859763_32_-_A1_GSP2
chr1	212860275	212860297	BATF3_chr1_212860275_22_+_A1_GSP2
chr1	212870307	212870328	BATF3_chr1_212870307_21_-_A1_GSP2
chr1	212870330	212870354	BATF3_chr1_212870330_24_+_A1_GSP2
chr1	226825426	226825447	ITPKB_chr1_226825426_21_+_A1_GSP2
chr1	226827331	226827349	ITPKB_chr1_226827331_18_+_A1_GSP2
chr1	226829793	226829812	ITPKB_chr1_226829793_19_+_A1_GSP2
chr1	226834889	226834910	ITPKB_chr1_226834889_21_-_A1_GSP2
chr1	226836423	226836445	ITPKB_chr1_226836423_22_+_A1_GSP2
chr1	226926760	226926785	ITPKB_chr1_226926760_25_-_A1_GSP2
chr1	243778433	243778458	AKT3_chr1_243778433_25_+_A1_GSP2
chr10	5680852	5680871	ASB13_chr10_5680852_19_-_A1_GSP2
chr10	5682745	5682769	ASB13_chr10_5682745_24_+_A1_GSP2
chr10	5683737	5683760	ASB13_chr10_5683737_23_-_A1_GSP2
chr10	5683900	5683921	ASB13_chr10_5683900_21_+_A1_GSP2
chr10	5691005	5691028	ASB13_chr10_5691005_23_+_A1_GSP2
chr10	5694933	5694955	ASB13_chr10_5694933_22_+_A1_GSP2
chr10	21823579	21823597	MLLT10_chr10_21823579_18_-_A1_GSP2
chr10	21827767	21827792	MLLT10_chr10_21827767_25_-_A1_GSP2
chr10	21875227	21875254	MLLT10_chr10_21875226_28_-_A1_GSP2
chr10	21884272	21884299	MLLT10_chr10_21884272_27_-_A1_GSP2
chr10	21901320	21901350	MLLT10_chr10_21901320_30_-_A1_GSP2
chr10	21903764	21903786	MLLT10_chr10_21903764_22_-_A1_GSP2
chr10	21903799	21903825	MLLT10_chr10_21903799_26_+_A1_GSP2
chr10	21906045	21906075	MLLT10_chr10_21906045_30_-_A1_GSP2
chr10	21906077	21906110	MLLT10_chr10_21906077_33_+_A1_GSP2
chr10	21940613	21940644	MLLT10_chr10_21940613_31_-_A1_GSP2
chr10	21940661	21940692	MLLT10_chr10_21940661_31_+_A1_GSP2
chr10	21959388	21959423	MLLT10_chr10_21959388_35_-_A1_GSP2
chr10	21959602	21959623	MLLT10_chr10_21959602_21_+_A1_GSP2
chr10	21962285	21962311	MLLT10_chr10_21962285_26_-_A1_GSP2
chr10	21970265	21970289	MLLT10_chr10_21970265_24_-_A1_GSP2
chr10	21971158	21971186	MLLT10_chr10_21971158_28_-_A1_GSP2
chr10	21977424	21977455	MLLT10_chr10_21977424_31_-_A1_GSP2
chr10	22002753	22002778	MLLT10_chr10_22002753_25_-_A1_GSP2
chr10	22015178	22015207	MLLT10_chr10_22015178_29_-_A1_GSP2
chr10	22016791	22016815	MLLT10_chr10_22016791_24_-_A1_GSP2
chr10	22019839	22019867	MLLT10_chr10_22019839_28_-_A1_GSP2
chr10	97582996	97583029	ENTPD1_chr10_97582996_33_-_A1_GSP2
chr10	97583083	97583107	ENTPD1_chr10_97583083_24_+_A1_GSP2
chr10	97604343	97604374	ENTPD1_chr10_97604343_31_+_A1_GSP2
chr10	97605123	97605156	ENTPD1_chr10_97605123_33_-_A1_GSP2
chr10	97605322	97605344	ENTPD1_chr10_97605322_22_+_A1_GSP2
chr10	97624488	97624517	ENTPD1_chr10_97624488_29_-_A1_GSP2
chr10	97951814	97951843	BLNK_chr10_97951814_29_+_A1_GSP2
chr10	97956782	97956808	BLNK_chr10_97956782_26_+_A1_GSP2
chr10	97964344	97964363	BLNK_chr10_97964344_19_+_A1_GSP2
chr10	97976415	97976439	BLNK_chr10_97976415_24_-_A1_GSP2
chr10	97987283	97987305	BLNK_chr10_97987283_22_+_A1_GSP2
chr10	98031113	98031131	BLNK_chr10_98031110_21_-_A1_GSP2
chr10	98064418	98064437	DNTT_chr10_98064418_19_+_A1_GSP2
chr10	98079104	98079137	DNTT_chr10_98079104_33_+_A1_GSP2
chr10	98087329	98087352	DNTT_chr10_98087329_23_+_A1_GSP2
chr10	98088543	98088578	DNTT_chr10_98088543_35_+_A1_GSP2
chr10	98092127	98092156	DNTT_chr10_98092127_29_-_A1_GSP2
chr10	98092327	98092348	DNTT_chr10_98092327_21_+_A1_GSP2
chr10	102891066	102891086	TLX1_chr10_102891066_20_-_A1_GSP2
chr10	102891823	102891849	TLX1_chr10_102891823_26_+_A1_GSP2
chr10	102893937	102893958	TLX1_chr10_102893937_21_-_A1_GSP2
chr10	102894084	102894106	TLX1_chr10_102894084_22_+_A1_GSP2
chr10	102896476	102896495	TLX1_chr10_102896476_19_-_A1_GSP2
chr10	102897449	102897487	TLX1_chr10_102897449_38_+_A1_GSP2
chr10	104159452	104159470	NFKB2_chr10_104159452_18_+_A1_GSP2
chr10	104159914	104159935	NFKB2_chr10_104159914_21_+_A1_GSP2
chr10	104160217	104160238	NFKB2_chr10_104160217_21_+_A1_GSP2
chr10	104160510	104160533	NFKB2_chr10_104160510_23_+_A1_GSP2
chr10	104160769	104160786	NFKB2_chr10_104160769_17_+_A1_GSP2
chr10	104161061	104161082	NFKB2_chr10_104161061_21_+_A1_GSP2
chr10	104161231	104161252	NFKB2_chr10_104161231_21_+_A1_GSP2
chr10	104161629	104161651	NFKB2_chr10_104161629_22_+_A1_GSP2
chr10	104852920	104852944	NT5C2_chr10_104852920_24_+_A1_GSP2
chr10	104857067	104857099	NT5C2_chr10_104857067_32_+_A1_GSP2
chr10	118506910	118506932	None_chr10_118506910_22_-_A1_GSP2
chr10	123353320	123353344	FGFR2_chr10_123353320_24_-_A1_GSP2
chr11	3741960	3741992	NUP98_chr11_3741960_32_-_A1_GSP2
chr11	3744421	3744448	NUP98_chr11_3744421_27_-_A1_GSP2
chr11	3746356	3746391	NUP98_chr11_3746356_35_-_A1_GSP2
chr11	3752628	3752653	NUP98_chr11_3752628_25_-_A1_GSP2
chr11	3756429	3756456	NUP98_chr11_3756429_27_-_A1_GSP2
chr11	3756525	3756549	NUP98_chr11_3756525_24_+_A1_GSP2
chr11	3765765	3765796	NUP98_chr11_3765765_31_-_A1_GSP2
chr11	3765820	3765844	NUP98_chr11_3765820_24_+_A1_GSP2
chr11	3774563	3774586	NUP98_chr11_3774563_23_-_A1_GSP2
chr11	3781781	3781808	NUP98_chr11_3781781_27_-_A1_GSP2
chr11	3784143	3784169	NUP98_chr11_3784143_26_-_A1_GSP2
chr11	3789816	3789840	NUP98_chr11_3789816_24_-_A1_GSP2
chr11	5708959	5708996	None_chr11_5708959_37_+_A1_GSP2
chr11	7689002	7689025	CYB5R2_chr11_7689002_23_+_A1_GSP2
chr11	7690449	7690468	CYB5R2_chr11_7690449_19_-_A1_GSP2
chr11	7690512	7690541	CYB5R2_chr11_7690512_29_+_A1_GSP2
chr11	7693692	7693715	CYB5R2_chr11_7693692_23_-_A1_GSP2
chr11	7693725	7693745	CYB5R2_chr11_7693725_20_+_A1_GSP2
chr11	7694086	7694106	CYB5R2_chr11_7694086_20_+_A1_GSP2
chr11	8246230	8246260	LMO1_chr11_8246230_30_+_A1_GSP2
chr11	8248543	8248566	LMO1_chr11_8248543_23_-_A1_GSP2
chr11	8248617	8248637	LMO1_chr11_8248617_20_+_A1_GSP2
chr11	8251842	8251861	LMO1_chr11_8251842_19_-_A1_GSP2
chr11	8252026	8252045	LMO1_chr11_8252026_19_+_A1_GSP2
chr11	8284901	8284921	LMO1_chr11_8284901_20_-_A1_GSP2
chr11	32410688	32410709	WT1_chr11_32410688_21_+_A1_GSP2
chr11	32417825	32417860	WT1_chr11_32417825_35_-_A1_GSP2
chr11	32417878	32417900	WT1_chr11_32417878_22_+_A1_GSP2
chr11	32439132	32439159	WT1_chr11_32439132_27_+_A1_GSP2
chr11	32450062	32450089	WT1_chr11_32450062_27_-_A1_GSP2
chr11	32450141	32450160	WT1_chr11_32450141_19_+_A1_GSP2
chr11	33881091	33881111	LMO2_chr11_33881091_20_+_A1_GSP2
chr11	33886184	33886203	LMO2_chr11_33886184_19_-_A1_GSP2
chr11	33886335	33886358	LMO2_chr11_33886335_23_+_A1_GSP2
chr11	33890905	33890927	LMO2_chr11_33890905_22_-_A1_GSP2
chr11	33891105	33891125	LMO2_chr11_33891105_20_+_A1_GSP2
chr11	33891474	33891499	LMO2_chr11_33891474_25_+_A1_GSP2
chr11	35198134	35198157	CD44_chr11_35198134_23_-_A1_GSP2
chr11	35201842	35201863	CD44_chr11_35201842_21_-_A1_GSP2
chr11	35201918	35201948	CD44_chr11_35201918_30_+_A1_GSP2
chr11	35211386	35211407	CD44_chr11_35211386_21_-_A1_GSP2
chr11	35211573	35211595	CD44_chr11_35211573_22_+_A1_GSP2
chr11	35250721	35250744	CD44_chr11_35250721_23_-_A1_GSP2
chr11	36589571	36589596	RAG1_chr11_36589571_25_-_A1_GSP2
chr11	36594881	36594904	RAG1_chr11_36594881_23_-_A1_GSP2
chr11	36615708	36615739	RAG2_chr11_36615708_31_+_A1_GSP2
chr11	36619673	36619695	RAG2_chr11_36619673_22_-_A1_GSP2
chr11	36619793	36619824	RAG2_chr11_36619793_31_+_A1_GSP2
chr11	69456131	69456152	CCND1_chr11_69456131_21_+_A1_GSP2
chr11	69456250	69456272	CCND1_chr11_69456250_22_+_A1_GSP2
chr11	69457803	69457826	CCND1_chr11_69457803_23_-_A1_GSP2
chr11	69458616	69458640	CCND1_chr11_69458616_24_-_A1_GSP2
chr11	69458726	69458745	CCND1_chr11_69458726_19_+_A1_GSP2
chr11	69462768	69462791	CCND1_chr11_69462768_23_-_A1_GSP2
chr11	69465910	69465931	CCND1_chr11_69465910_21_-_A1_GSP2
chr11	69467259	69467285	CCND1_chr11_69467259_26_+_A1_GSP2
chr11	69468072	69468100	CCND1_chr11_69468072_28_+_A1_GSP2
chr11	85685757	85685781	PICALM_chr11_85685757_24_-_A1_GSP2
chr11	85687675	85687703	PICALM_chr11_85687675_28_-_A1_GSP2
chr11	85692193	85692218	PICALM_chr11_85692193_25_-_A1_GSP2
chr11	85692922	85692952	PICALM_chr11_85692922_30_-_A1_GSP2
chr11	102198826	102198854	BIRC3_chr11_102198826_28_+_A1_GSP2
chr11	102201936	102201966	BIRC3_chr11_102201936_30_+_A1_GSP2
chr11	102206892	102206922	BIRC3_chr11_102206892_30_+_A1_GSP2
chr11	102207695	102207730	BIRC3_chr11_102207695_35_-_A1_GSP2
chr11	118339499	118339529	KMT2A_chr11_118339499_30_-_A1_GSP2
chr11	118342382	118342408	KMT2A_chr11_118342382_26_-_A1_GSP2
chr11	118347645	118347673	KMT2A_chr11_118347645_28_+_A1_GSP2
chr11	118348873	118348895	KMT2A_chr11_118348873_22_+_A1_GSP2
chr11	118350924	118350948	KMT2A_chr11_118350924_24_+_A1_GSP2
chr11	118352754	118352781	KMT2A_chr11_118352754_27_+_A1_GSP2
chr11	118353167	118353189	KMT2A_chr11_118353167_22_+_A1_GSP2
chr11	118354990	118355014	KMT2A_chr11_118354990_24_+_A1_GSP2
chr11	118355653	118355680	KMT2A_chr11_118355653_27_+_A1_GSP2
chr11	118359430	118359457	KMT2A_chr11_118359430_27_+_A1_GSP2
chr11	118360544	118360568	KMT2A_chr11_118360544_24_+_A1_GSP2
chr11	118360933	118360956	KMT2A_chr11_118360933_23_+_A1_GSP2
chr11	118361986	118362012	KMT2A_chr11_118361986_26_+_A1_GSP2
chr11	118362611	118362637	KMT2A_chr11_118362611_26_+_A1_GSP2
chr11	118363910	118363938	KMT2A_chr11_118363910_28_+_A1_GSP2
chr11	118365082	118365108	KMT2A_chr11_118365082_26_+_A1_GSP2
chr11	118365435	118365462	KMT2A_chr11_118365435_27_+_A1_GSP2
chr11	118366558	118366583	KMT2A_chr11_118366558_25_+_A1_GSP2
chr11	118367046	118367077	KMT2A_chr11_118367046_31_+_A1_GSP2
chr11	118368728	118368759	KMT2A_chr11_118368728_31_+_A1_GSP2
chr11	118369210	118369234	KMT2A_chr11_118369210_24_+_A1_GSP2
chr11	118370088	118370116	KMT2A_chr11_118370088_28_+_A1_GSP2
chr11	118370592	118370623	KMT2A_chr11_118370592_31_+_A1_GSP2
chr11	118371829	118371856	KMT2A_chr11_118371829_27_+_A1_GSP2
chr11	118372519	118372547	KMT2A_chr11_118372519_28_+_A1_GSP2
chr11	118377328	118377353	KMT2A_chr11_118377328_25_+_A1_GSP2
chr11	118378288	118378310	KMT2A_chr11_118378288_22_+_A1_GSP2
chr11	118379876	118379903	KMT2A_chr11_118379876_27_+_A1_GSP2
chr11	118380798	118380827	KMT2A_chr11_118380798_29_+_A1_GSP2
chr11	118382712	118382732	KMT2A_chr11_118382712_20_+_A1_GSP2
chr11	118390439	118390461	KMT2A_chr11_118390439_22_+_A1_GSP2
chr11	118390716	118390740	KMT2A_chr11_118390716_24_+_A1_GSP2
chr11	118391571	118391595	KMT2A_chr11_118391571_24_+_A1_GSP2
chr11	118392098	118392126	KMT2A_chr11_118392098_28_+_A1_GSP2
chr11	119148510	119148536	CBL_chr11_119148510_26_+_A1_GSP2
chr11	119148956	119148979	CBL_chr11_119148956_23_+_A1_GSP2
chr11	119149263	119149289	CBL_chr11_119149263_26_-_A1_GSP2
chr12	4382918	4382939	CCND2_chr12_4382918_21_-_A1_GSP2
chr12	4385185	4385209	CCND2_chr12_4385185_24_-_A1_GSP2
chr12	4387937	4387959	CCND2_chr12_4387937_22_-_A1_GSP2
chr12	4398013	4398035	CCND2_chr12_4398013_22_-_A1_GSP2
chr12	4409035	4409058	CCND2_chr12_4409035_23_-_A1_GSP2
chr12	4414480	4414514	CCND2_chr12_4414480_34_+_A1_GSP2
chr12	8756895	8756923	AICDA_chr12_8756895_28_+_A1_GSP2
chr12	8757409	8757428	AICDA_chr12_8757409_19_-_A1_GSP2
chr12	8757815	8757840	AICDA_chr12_8757815_25_-_A1_GSP2
chr12	8758050	8758073	AICDA_chr12_8758050_23_+_A1_GSP2
chr12	8759465	8759494	AICDA_chr12_8759465_29_-_A1_GSP2
chr12	8759575	8759603	AICDA_chr12_8759575_28_+_A1_GSP2
chr12	11803061	11803085	ETV6_chr12_11803061_24_+_A1_GSP2
chr12	11905411	11905432	ETV6_chr12_11905411_21_-_A1_GSP2
chr12	11905470	11905495	ETV6_chr12_11905470_25_+_A1_GSP2
chr12	11992092	11992113	ETV6_chr12_11992092_21_-_A1_GSP2
chr12	11992188	11992212	ETV6_chr12_11992188_24_+_A1_GSP2
chr12	12006366	12006398	ETV6_chr12_12006366_32_-_A1_GSP2
chr12	12006456	12006479	ETV6_chr12_12006456_23_+_A1_GSP2
chr12	12022376	12022394	ETV6_chr12_12022376_18_-_A1_GSP2
chr12	12022876	12022897	ETV6_chr12_12022876_21_+_A1_GSP2
chr12	12037388	12037419	ETV6_chr12_12037388_31_-_A1_GSP2
chr12	12037493	12037515	ETV6_chr12_12037493_22_+_A1_GSP2
chr12	25216658	25216685	LRMP_chr12_25216658_27_-_A1_GSP2
chr12	25232182	25232203	LRMP_chr12_25232182_21_-_A1_GSP2
chr12	25232665	25232691	LRMP_chr12_25232665_26_+_A1_GSP2
chr12	25254220	25254250	LRMP_chr12_25254220_30_+_A1_GSP2
chr12	25256775	25256807	LRMP_chr12_25256775_32_-_A1_GSP2
chr12	25257312	25257333	LRMP_chr12_25257312_21_-_A1_GSP2
chr12	25378576	25378609	KRAS_chr12_25378576_33_-_A1_GSP2
chr12	25380279	25380308	KRAS_chr12_25380279_29_-_A1_GSP2
chr12	25398244	25398274	KRAS_chr12_25398244_30_+_A1_GSP2
chr12	57496629	57496652	STAT6_chr12_57496629_23_+_A1_GSP2
chr12	110906762	110906783	FAM216A_chr12_110906762_21_+_A1_GSP2
chr12	110922889	110922922	FAM216A_chr12_110922889_33_-_A1_GSP2
chr12	110922969	110922997	FAM216A_chr12_110922969_28_+_A1_GSP2
chr12	110924134	110924154	FAM216A_chr12_110924134_20_-_A1_GSP2
chr12	110924219	110924245	FAM216A_chr12_110924219_26_+_A1_GSP2
chr12	110924347	110924370	FAM216A_chr12_110924347_23_-_A1_GSP2
chr12	111856542	111856560	SH2B3_chr12_111856542_18_+_A1_GSP2
chr12	112888256	112888291	PTPN11_chr12_112888256_35_-_A1_GSP2
chr12	112926901	112926932	PTPN11_chr12_112926901_31_-_A1_GSP2
chr12	130761659	130761683	None_chr12_130761659_24_+_A1_GSP2
chr13	28592647	28592678	FLT3_chr13_28592647_31_-_A1_GSP2
chr13	28599039	28599064	FLT3_chr13_28599039_25_+_A1_GSP2
chr13	28601318	28601353	FLT3_chr13_28601318_35_+_A1_GSP2
chr13	28602370	28602399	FLT3_chr13_28602370_29_+_A1_GSP2
chr13	28608030	28608056	FLT3_chr13_28608030_26_-_A1_GSP2
chr13	28608093	28608123	FLT3_chr13_28608093_30_+_A1_GSP2
chr13	28608297	28608319	FLT3_chr13_28608297_22_-_A1_GSP2
chr13	50656309	50656332	DLEU1_chr13_50656309_23_-_A1_GSP2
chr13	50656657	50656683	DLEU1_chr13_50656657_26_+_A1_GSP2
chr13	50678859	50678889	DLEU1_chr13_50678859_30_-_A1_GSP2
chr13	50681291	50681320	DLEU1_chr13_50681291_29_+_A1_GSP2
chr13	100038159	100038185	MIR548AN_chr13_100038159_26_+_A1_GSP2
chr14	23586524	23586560	CEBPE_chr14_23586524_36_-_A1_GSP2
chr14	23588742	23588764	CEBPE_chr14_23588742_22_+_A1_GSP2
chr14	65878684	65878705	FUT8_chr14_65878684_21_+_A1_GSP2
chr14	65922348	65922372	FUT8_chr14_65922348_24_-_A1_GSP2
chr14	66082703	66082725	FUT8_chr14_66082703_22_-_A1_GSP2
chr14	66096218	66096248	FUT8_chr14_66096218_30_-_A1_GSP2
chr14	66188511	66188534	FUT8_chr14_66188511_23_-_A1_GSP2
chr14	66199971	66200000	FUT8_chr14_66199971_29_-_A1_GSP2
chr14	94929100	94929130	SERPINA9_chr14_94929100_30_-_A1_GSP2
chr14	94929604	94929626	SERPINA9_chr14_94929604_22_+_A1_GSP2
chr14	94931049	94931073	SERPINA9_chr14_94931049_24_-_A1_GSP2
chr14	94931159	94931185	SERPINA9_chr14_94931159_26_+_A1_GSP2
chr14	94933473	94933495	SERPINA9_chr14_94933473_22_-_A1_GSP2
chr14	94933657	94933681	SERPINA9_chr14_94933657_24_+_A1_GSP2
chr14	99642472	99642490	BCL11B_chr14_99642472_18_+_A1_GSP2
chr14	99697687	99697710	BCL11B_chr14_99697687_23_-_A1_GSP2
chr14	99697817	99697841	BCL11B_chr14_99697817_24_+_A1_GSP2
chr14	99723823	99723846	BCL11B_chr14_99723823_23_-_A1_GSP2
chr14	104769119	104769142	None_chr14_104769119_23_+_A1_GSP2
chr15	39313458	39313485	None_chr15_39313458_27_-_A1_GSP2
chr15	40384058	40384083	BMF_chr15_40384058_25_+_A1_GSP2
chr15	40396411	40396433	BMF_chr15_40396411_22_-_A1_GSP2
chr15	40396514	40396536	BMF_chr15_40396514_22_+_A1_GSP2
chr15	40398001	40398021	BMF_chr15_40398001_20_-_A1_GSP2
chr15	40398264	40398287	BMF_chr15_40398264_23_+_A1_GSP2
chr15	64658241	64658269	KIAA0101_chr15_64658241_28_+_A1_GSP2
chr15	64668948	64668973	KIAA0101_chr15_64668948_25_-_A1_GSP2
chr15	64669064	64669082	KIAA0101_chr15_64669064_18_+_A1_GSP2
chr15	64673163	64673191	KIAA0101_chr15_64673163_28_-_A1_GSP2
chr15	64673195	64673219	KIAA0101_chr15_64673195_24_+_A1_GSP2
chr15	64673548	64673571	KIAA0101_chr15_64673548_23_-_A1_GSP2
chr15	64673683	64673702	KIAA0101_chr15_64673683_19_+_A1_GSP2
chr15	74290366	74290387	PML_chr15_74290366_21_-_A1_GSP2
chr15	74290791	74290809	PML_chr15_74290791_18_+_A1_GSP2
chr15	74315233	74315256	PML_chr15_74315233_23_-_A1_GSP2
chr15	74315719	74315741	PML_chr15_74315719_22_+_A1_GSP2
chr15	74317240	74317263	PML_chr15_74317240_23_+_A1_GSP2
chr15	74325013	74325037	PML_chr15_74325013_24_+_A1_GSP2
chr15	74325713	74325732	PML_chr15_74325713_19_+_A1_GSP2
chr15	74326842	74326865	PML_chr15_74326842_23_+_A1_GSP2
chr15	80253262	80253291	BCL2A1_chr15_80253262_29_-_A1_GSP2
chr15	80253470	80253500	BCL2A1_chr15_80253470_30_+_A1_GSP2
chr15	80263056	80263093	BCL2A1_chr15_80263056_37_-_A1_GSP2
chr15	80263611	80263636	BCL2A1_chr15_80263611_25_+_A1_GSP2
chr15	81591727	81591752	IL16_chr15_81591727_25_-_A1_GSP2
chr15	81595955	81595983	IL16_chr15_81595955_28_+_A1_GSP2
chr15	81598475	81598501	IL16_chr15_81598475_26_+_A1_GSP2
chr15	81598772	81598793	IL16_chr15_81598772_21_-_A1_GSP2
chr15	81598841	81598863	IL16_chr15_81598841_22_+_A1_GSP2
chr15	81600951	81600978	IL16_chr15_81600951_27_-_A1_GSP2
chr15	88476390	88476410	NTRK3_chr15_88476390_20_+_A1_GSP2
chr15	88483939	88483962	NTRK3_chr15_88483939_23_+_A1_GSP2
chr15	88524536	88524573	NTRK3_chr15_88524536_37_+_A1_GSP2
chr15	88576249	88576271	NTRK3_chr15_88576249_22_+_A1_GSP2
chr15	88669572	88669599	NTRK3_chr15_88669572_27_+_A1_GSP2
chr15	88678564	88678587	NTRK3_chr15_88678564_23_+_A1_GSP2
chr15	88680760	88680786	NTRK3_chr15_88680760_26_+_A1_GSP2
chr15	88727501	88727523	NTRK3_chr15_88727501_22_+_A1_GSP2
chr15	90631868	90631893	IDH2_chr15_90631868_25_-_A1_GSP2
chr15	90631895	90631916	IDH2_chr15_90631895_21_+_A1_GSP2
chr16	3781330	3781354	CREBBP_chr16_3781330_24_-_A1_GSP2
chr16	3788622	3788648	CREBBP_chr16_3788622_26_-_A1_GSP2
chr16	3801755	3801777	CREBBP_chr16_3801755_22_+_A1_GSP2
chr16	3817755	3817778	CREBBP_chr16_3817755_23_+_A1_GSP2
chr16	3832898	3832921	CREBBP_chr16_3832898_23_+_A1_GSP2
chr16	3842060	3842090	CREBBP_chr16_3842060_30_+_A1_GSP2
chr16	3843586	3843612	CREBBP_chr16_3843586_26_+_A1_GSP2
chr16	3860734	3860761	CREBBP_chr16_3860734_27_+_A1_GSP2
chr16	3900972	3901005	CREBBP_chr16_3900972_33_+_A1_GSP2
chr16	4383354	4383376	GLIS2_chr16_4383354_22_-_A1_GSP2
chr16	4384813	4384836	GLIS2_chr16_4384813_23_-_A1_GSP2
chr16	10971211	10971233	CIITA_chr16_10971211_22_+_A1_GSP2
chr16	10989253	10989280	CIITA_chr16_10989253_27_+_A1_GSP2
chr16	15839039	15839064	MYH11_chr16_15839039_25_+_A1_GSP2
chr16	15841546	15841576	MYH11_chr16_15841546_30_+_A1_GSP2
chr16	15841749	15841771	MYH11_chr16_15841749_22_+_A1_GSP2
chr16	15841912	15841935	MYH11_chr16_15841912_23_-_A1_GSP2
chr16	15844137	15844158	MYH11_chr16_15844137_21_+_A1_GSP2
chr16	15847320	15847345	MYH11_chr16_15847320_25_+_A1_GSP2
chr16	15850287	15850312	MYH11_chr16_15850287_25_+_A1_GSP2
chr16	15854429	15854451	MYH11_chr16_15854429_22_+_A1_GSP2
chr16	15857718	15857742	MYH11_chr16_15857718_24_+_A1_GSP2
chr16	15865531	15865556	MYH11_chr16_15865531_25_+_A1_GSP2
chr16	15869999	15870020	MYH11_chr16_15869999_21_+_A1_GSP2
chr16	15872670	15872693	MYH11_chr16_15872670_23_+_A1_GSP2
chr16	15876288	15876311	MYH11_chr16_15876288_23_+_A1_GSP2
chr16	15880540	15880568	MYH11_chr16_15880540_28_+_A1_GSP2
chr16	67100669	67100695	CBFB_chr16_67100669_26_+_A1_GSP2
chr16	67116178	67116205	CBFB_chr16_67116178_27_+_A1_GSP2
chr16	78017112	78017137	None_chr16_78017112_25_-_A1_GSP2
chr16	81946231	81946255	PLCG2_chr16_81946231_24_+_A1_GSP2
chr16	81960752	81960777	PLCG2_chr16_81960752_25_+_A1_GSP2
chr16	85936647	85936669	IRF8_chr16_85936647_22_-_A1_GSP2
chr16	85936729	85936751	IRF8_chr16_85936729_22_+_A1_GSP2
chr16	85942736	85942768	IRF8_chr16_85942736_32_+_A1_GSP2
chr16	85946741	85946767	IRF8_chr16_85946741_26_-_A1_GSP2
chr16	85952377	85952398	IRF8_chr16_85952377_21_+_A1_GSP2
chr16	85954717	85954739	IRF8_chr16_85954717_22_-_A1_GSP2
chr17	7477582	7477602	EIF4A1_chr17_7477582_20_-_A1_GSP2
chr17	7477907	7477928	EIF4A1_chr17_7477907_21_-_A1_GSP2
chr17	16843645	16843667	TNFRSF13B_chr17_16843645_22_-_A1_GSP2
chr17	16843792	16843815	TNFRSF13B_chr17_16843792_23_+_A1_GSP2
chr17	16852081	16852105	TNFRSF13B_chr17_16852081_24_-_A1_GSP2
chr17	16852255	16852281	TNFRSF13B_chr17_16852255_26_+_A1_GSP2
chr17	16855803	16855827	TNFRSF13B_chr17_16855803_24_-_A1_GSP2
chr17	29546103	29546128	NF1_chr17_29546103_25_+_A1_GSP2
chr17	29652846	29652878	NF1_chr17_29652846_32_-_A1_GSP2
chr17	37933931	37933958	IKZF3_chr17_37933931_27_-_A1_GSP2
chr17	37944537	37944558	IKZF3_chr17_37944537_21_-_A1_GSP2
chr17	37947673	37947695	IKZF3_chr17_37947673_22_-_A1_GSP2
chr17	37948930	37948960	IKZF3_chr17_37948930_30_-_A1_GSP2
chr17	37985648	37985671	IKZF3_chr17_37985648_23_-_A1_GSP2
chr17	37988356	37988377	IKZF3_chr17_37988356_21_-_A1_GSP2
chr17	38465460	38465483	RARA_chr17_38465460_23_-_A1_GSP2
chr17	38487136	38487156	RARA_chr17_38487136_20_-_A1_GSP2
chr17	38504627	38504652	RARA_chr17_38504627_25_-_A1_GSP2
chr17	38506072	38506095	RARA_chr17_38506072_23_-_A1_GSP2
chr17	38508201	38508223	RARA_chr17_38508201_22_-_A1_GSP2
chr17	38508588	38508613	RARA_chr17_38508588_25_-_A1_GSP2
chr17	38508715	38508738	RARA_chr17_38508715_23_+_A1_GSP2
chr17	38510657	38510678	RARA_chr17_38510657_21_-_A1_GSP2
chr17	38510701	38510724	RARA_chr17_38510701_23_+_A1_GSP2
chr17	38511538	38511556	RARA_chr17_38511538_18_-_A1_GSP2
chr17	38512337	38512358	RARA_chr17_38512337_21_-_A1_GSP2
chr17	40359682	40359707	STAT5B_chr17_40359682_25_+_A1_GSP2
chr17	40474386	40474412	STAT3_chr17_40474386_26_+_A1_GSP2
chr17	49233019	49233044	NME1_chr17_49233019_25_-_A1_GSP2
chr17	49233080	49233110	NME1_chr17_49233080_30_+_A1_GSP2
chr17	49237345	49237375	NME1_chr17_49237345_30_-_A1_GSP2
chr17	49237392	49237415	NME1_chr17_49237392_23_+_A1_GSP2
chr17	49238533	49238554	NME1_chr17_49238533_21_-_A1_GSP2
chr17	49238596	49238619	NME1_chr17_49238596_23_+_A1_GSP2
chr17	62006658	62006681	CD79B_chr17_62006658_23_+_A1_GSP2
chr17	74733016	74733038	SRSF2_chr17_74733016_22_-_A1_GSP2
chr17	79890304	79890323	PYCR1_chr17_79890304_19_-_A1_GSP2
chr17	79891202	79891221	PYCR1_chr17_79891202_19_+_A1_GSP2
chr17	79892301	79892323	PYCR1_chr17_79892301_22_+_A1_GSP2
chr17	79892962	79892984	PYCR1_chr17_79892962_22_+_A1_GSP2
chr17	79893262	79893283	PYCR1_chr17_79893262_21_-_A1_GSP2
chr17	79894682	79894702	PYCR1_chr17_79894682_20_-_A1_GSP2
chr17	80461941	80461967	None_chr17_80461941_26_-_A1_GSP2
chr18	9749887	9749909	RAB31_chr18_9749887_22_-_A1_GSP2
chr18	42531881	42531904	SETBP1_chr18_42531881_23_+_A1_GSP2
chr18	56383171	56383195	MALT1_chr18_56383171_24_+_A1_GSP2
chr18	60790617	60790650	BCL2_chr18_60790617_33_-_A1_GSP2
chr18	60793461	60793488	BCL2_chr18_60793461_27_-_A1_GSP2
chr18	60793583	60793608	BCL2_chr18_60793583_25_-_A1_GSP2
chr18	60795964	60795985	BCL2_chr18_60795964_21_+_A1_GSP2
chr18	60985319	60985343	BCL2_chr18_60985319_24_-_A1_GSP2
chr18	60985549	60985570	BCL2_chr18_60985549_21_+_A1_GSP2
chr18	60986110	60986139	BCL2_chr18_60986110_29_+_A1_GSP2
chr18	60986422	60986451	BCL2_chr18_60986422_29_-_A1_GSP2
chr18	60986571	60986598	BCL2_chr18_60986571_27_+_A1_GSP2
chr19	1615299	1615323	TCF3_chr19_1615299_24_-_A1_GSP2
chr19	1615741	1615764	TCF3_chr19_1615741_23_-_A1_GSP2
chr19	1619114	1619132	TCF3_chr19_1619113_19_-_A1_GSP2
chr19	1619387	1619405	TCF3_chr19_1619387_18_-_A1_GSP2
chr19	1619804	1619822	TCF3_chr19_1619804_18_-_A1_GSP2
chr19	1620999	1621025	TCF3_chr19_1620999_26_-_A1_GSP2
chr19	1621138	1621157	TCF3_chr19_1621138_19_-_A1_GSP2
chr19	1621857	1621875	TCF3_chr19_1621857_18_-_A1_GSP2
chr19	10332117	10332144	S1PR2_chr19_10332117_27_-_A1_GSP2
chr19	10335562	10335584	S1PR2_chr19_10335562_22_+_A1_GSP2
chr19	10467366	10467389	TYK2_chr19_10467366_23_+_A1_GSP2
chr19	10468779	10468806	TYK2_chr19_10468779_27_+_A1_GSP2
chr19	10475694	10475713	TYK2_chr19_10475694_19_+_A1_GSP2
chr19	10476293	10476313	TYK2_chr19_10476293_20_-_A1_GSP2
chr19	10935813	10935837	DNM2_chr19_10935813_24_-_A1_GSP2
chr19	10940819	10940840	DNM2_chr19_10940819_21_+_A1_GSP2
chr19	11488694	11488713	EPOR_chr19_11488694_19_+_A1_GSP2
chr19	11488776	11488800	EPOR_chr19_11488776_24_-_A1_GSP2
chr19	11488943	11488961	EPOR_chr19_11488943_18_-_A1_GSP2
chr19	11489006	11489026	EPOR_chr19_11489006_20_-_A1_GSP2
chr19	11489372	11489397	EPOR_chr19_11489372_25_-_A1_GSP2
chr19	13054583	13054612	CALR_chr19_13054583_29_-_A1_GSP2
chr19	13054682	13054705	CALR_chr19_13054682_23_-_A1_GSP2
chr19	13209846	13209871	LYL1_chr19_13209846_25_-_A1_GSP2
chr19	13210500	13210520	LYL1_chr19_13210500_20_+_A1_GSP2
chr19	13211496	13211517	LYL1_chr19_13211496_21_-_A1_GSP2
chr19	13211669	13211689	LYL1_chr19_13211669_20_-_A1_GSP2
chr19	13211989	13212008	LYL1_chr19_13211989_19_+_A1_GSP2
chr19	13213350	13213373	LYL1_chr19_13213350_23_-_A1_GSP2
chr19	16436065	16436087	KLF2_chr19_16436065_22_-_A1_GSP2
chr19	16437702	16437723	KLF2_chr19_16437702_21_-_A1_GSP2
chr19	17943685	17943704	JAK3_chr19_17943685_19_+_A1_GSP2
chr19	17945976	17945997	JAK3_chr19_17945976_21_-_A1_GSP2
chr19	17947976	17947997	JAK3_chr19_17947976_21_+_A1_GSP2
chr19	17949122	17949148	JAK3_chr19_17949122_26_-_A1_GSP2
chr19	33790881	33790909	CEBPA_chr19_33790881_28_-_A1_GSP2
chr19	33792344	33792363	CEBPA_chr19_33792344_19_+_A1_GSP2
chr19	33792458	33792477	CEBPA_chr19_33792458_19_-_A1_GSP2
chr19	33793085	33793107	CEBPA_chr19_33793085_22_-_A1_GSP2
chr19	33793295	33793316	CEBPA_chr19_33793295_21_-_A1_GSP2
chr19	33870066	33870088	CEBPG_chr19_33870066_22_-_A1_GSP2
chr19	34884945	34884966	GPI_chr19_34884945_21_+_A1_GSP2
chr19	34890503	34890527	GPI_chr19_34890503_24_+_A1_GSP2
chr19	39559728	39559749	None_chr19_39559728_21_+_A1_GSP2
chr19	45254490	45254512	BCL3_chr19_45254490_22_-_A1_GSP2
chr19	45259564	45259588	BCL3_chr19_45259564_24_+_A1_GSP2
chr19	45260290	45260316	BCL3_chr19_45260290_26_-_A1_GSP2
chr19	45260441	45260459	BCL3_chr19_45260441_18_+_A1_GSP2
chr19	45260649	45260667	BCL3_chr19_45260649_18_+_A1_GSP2
chr19	45260945	45260967	BCL3_chr19_45260945_22_+_A1_GSP2
chr19	49464855	49464876	BAX_chr19_49464855_21_-_A1_GSP2
chr19	59063283	59063309	CHMP2A_chr19_59063283_26_-_A1_GSP2
chr19	59063651	59063673	CHMP2A_chr19_59063651_22_-_A1_GSP2
chr2	5832841	5832861	SOX11_chr2_5832841_20_-_A1_GSP2
chr2	5841442	5841475	SOX11_chr2_5841442_33_+_A1_GSP2
chr2	10085753	10085774	None_chr2_10085753_21_-_A1_GSP2
chr2	25457250	25457276	DNMT3A_chr2_25457250_26_-_A1_GSP2
chr2	25464459	25464483	DNMT3A_chr2_25464459_24_-_A1_GSP2
chr2	29432692	29432713	ALK_chr2_29432692_21_-_A1_GSP2
chr2	29443634	29443655	ALK_chr2_29443634_21_-_A1_GSP2
chr2	29443665	29443690	ALK_chr2_29443665_25_+_A1_GSP2
chr2	29445228	29445254	ALK_chr2_29445228_26_+_A1_GSP2
chr2	29445426	29445448	ALK_chr2_29445426_22_+_A1_GSP2
chr2	29446286	29446310	ALK_chr2_29446286_24_+_A1_GSP2
chr2	29446355	29446375	ALK_chr2_29446355_20_+_A1_GSP2
chr2	29446431	29446454	ALK_chr2_29446431_23_+_A1_GSP2
chr2	29448389	29448410	ALK_chr2_29448389_21_+_A1_GSP2
chr2	29449887	29449924	ALK_chr2_29449887_37_+_A1_GSP2
chr2	29450497	29450521	ALK_chr2_29450497_24_+_A1_GSP2
chr2	29451882	29451904	ALK_chr2_29451882_22_+_A1_GSP2
chr2	29498337	29498356	ALK_chr2_29498337_19_+_A1_GSP2
chr2	29551289	29551314	ALK_chr2_29551289_25_+_A1_GSP2
chr2	29754946	29754969	ALK_chr2_29754946_23_+_A1_GSP2
chr2	29940529	29940556	ALK_chr2_29940529_27_+_A1_GSP2
chr2	61719477	61719511	XPO1_chr2_61719477_34_-_A1_GSP2
chr2	95691417	95691436	MAL_chr2_95691417_19_-_A1_GSP2
chr2	95691598	95691621	MAL_chr2_95691598_23_+_A1_GSP2
chr2	95713716	95713736	MAL_chr2_95713716_20_-_A1_GSP2
chr2	95713844	95713866	MAL_chr2_95713844_22_+_A1_GSP2
chr2	95715329	95715348	MAL_chr2_95715329_19_-_A1_GSP2
chr2	95715399	95715423	MAL_chr2_95715399_24_+_A1_GSP2
chr2	95719138	95719160	MAL_chr2_95719138_22_-_A1_GSP2
chr2	95719675	95719701	MAL_chr2_95719675_26_+_A1_GSP2
chr2	198266571	198266605	SF3B1_chr2_198266571_34_+_A1_GSP2
chr2	198266800	198266824	SF3B1_chr2_198266800_24_+_A1_GSP2
chr2	198267375	198267396	SF3B1_chr2_198267375_21_-_A1_GSP2
chr2	198267447	198267472	SF3B1_chr2_198267447_25_+_A1_GSP2
chr2	204732519	204732552	CTLA4_chr2_204732519_33_-_A1_GSP2
chr2	204732717	204732736	CTLA4_chr2_204732717_19_+_A1_GSP2
chr2	204735327	204735346	CTLA4_chr2_204735327_19_-_A1_GSP2
chr2	204735623	204735645	CTLA4_chr2_204735623_22_+_A1_GSP2
chr2	204736110	204736134	CTLA4_chr2_204736110_24_-_A1_GSP2
chr2	204737445	204737476	CTLA4_chr2_204737445_31_-_A1_GSP2
chr2	209113118	209113147	IDH1_chr2_209113118_29_-_A1_GSP2
chr2	213921581	213921602	IKZF2_chr2_213921581_21_-_A1_GSP2
chr2	214012452	214012473	IKZF2_chr2_214012452_21_-_A1_GSP2
chr2	242792091	242792111	PDCD1_chr2_242792091_20_-_A1_GSP2
chr2	242793396	242793418	PDCD1_chr2_242793396_22_+_A1_GSP2
chr2	242794426	242794449	PDCD1_chr2_242794426_23_+_A1_GSP2
chr2	242794839	242794859	PDCD1_chr2_242794839_20_-_A1_GSP2
chr2	242795053	242795073	PDCD1_chr2_242795053_20_+_A1_GSP2
chr2	242800938	242800957	PDCD1_chr2_242800938_19_-_A1_GSP2
chr20	31022254	31022276	ASXL1_chr20_31022254_22_+_A1_GSP2
chr20	31022361	31022383	ASXL1_chr20_31022361_22_+_A1_GSP2
chr20	31022479	31022500	ASXL1_chr20_31022479_21_-_A1_GSP2
chr20	31022561	31022584	ASXL1_chr20_31022561_23_+_A1_GSP2
chr20	31023828	31023852	ASXL1_chr20_31023828_24_-_A1_GSP2
chr20	31368235	31368257	DNMT3B_chr20_31368235_22_+_A1_GSP2
chr20	31369163	31369185	DNMT3B_chr20_31369163_22_-_A1_GSP2
chr20	31372625	31372647	DNMT3B_chr20_31372625_22_+_A1_GSP2
chr20	31375053	31375072	DNMT3B_chr20_31375053_19_-_A1_GSP2
chr20	31376789	31376811	DNMT3B_chr20_31376789_22_+_A1_GSP2
chr20	31379477	31379506	DNMT3B_chr20_31379477_29_+_A1_GSP2
chr20	39792589	39792612	PLCG1_chr20_39792589_23_-_A1_GSP2
chr20	49184931	49184955	PTPN1_chr20_49184931_24_-_A1_GSP2
chr20	49184974	49184997	PTPN1_chr20_49184974_23_+_A1_GSP2
chr20	49194961	49194996	PTPN1_chr20_49194961_35_-_A1_GSP2
chr20	49195817	49195842	PTPN1_chr20_49195817_25_+_A1_GSP2
chr20	49196440	49196458	PTPN1_chr20_49196440_18_+_A1_GSP2
chr20	49197974	49197994	PTPN1_chr20_49197974_20_+_A1_GSP2
chr20	51296168	51296196	None_chr20_51296168_28_-_A1_GSP2
chr20	55746136	55746159	BMP7_chr20_55746136_23_+_A1_GSP2
chr20	55758804	55758825	BMP7_chr20_55758804_21_-_A1_GSP2
chr20	55758948	55758969	BMP7_chr20_55758948_21_+_A1_GSP2
chr20	55777645	55777666	BMP7_chr20_55777645_21_+_A1_GSP2
chr20	55803301	55803325	BMP7_chr20_55803301_24_-_A1_GSP2
chr20	55803446	55803472	BMP7_chr20_55803446_26_+_A1_GSP2
chr20	55840777	55840796	BMP7_chr20_55840777_19_-_A1_GSP2
chr20	57485074	57485104	GNAS_chr20_57485074_30_+_A1_GSP2
chr21	36164876	36164895	RUNX1_chr21_36164876_19_+_A1_GSP2
chr21	36171605	36171630	RUNX1_chr21_36171605_25_-_A1_GSP2
chr21	36171732	36171752	RUNX1_chr21_36171732_20_+_A1_GSP2
chr21	36206728	36206751	RUNX1_chr21_36206728_23_-_A1_GSP2
chr21	36206861	36206881	RUNX1_chr21_36206861_20_+_A1_GSP2
chr21	36231787	36231814	RUNX1_chr21_36231787_27_-_A1_GSP2
chr21	36231828	36231847	RUNX1_chr21_36231828_19_+_A1_GSP2
chr21	36252858	36252881	RUNX1_chr21_36252858_23_-_A1_GSP2
chr21	36252964	36252987	RUNX1_chr21_36252964_23_+_A1_GSP2
chr21	36259149	36259171	RUNX1_chr21_36259149_22_-_A1_GSP2
chr21	36259355	36259374	RUNX1_chr21_36259355_19_+_A1_GSP2
chr21	36421144	36421170	RUNX1_chr21_36421144_26_-_A1_GSP2
chr21	36421224	36421245	RUNX1_chr21_36421224_21_+_A1_GSP2
chr21	36421550	36421574	RUNX1_chr21_36421550_24_+_A1_GSP2
chr21	39755812	39755835	ERG_chr21_39755812_23_+_A1_GSP2
chr21	39762930	39762956	ERG_chr21_39762930_26_+_A1_GSP2
chr21	39763608	39763631	ERG_chr21_39763608_23_+_A1_GSP2
chr21	39764321	39764341	ERG_chr21_39764321_20_+_A1_GSP2
chr21	39774509	39774545	ERG_chr21_39774509_36_+_A1_GSP2
chr21	43606919	43606943	None_chr21_43606919_24_+_A1_GSP2
chr21	44514826	44514854	U2AF1_chr21_44514826_28_-_A1_GSP2
chr21	44524463	44524496	U2AF1_chr21_44524463_33_-_A1_GSP2
chr22	20105021	20105040	RANBP1_chr22_20105021_19_-_A1_GSP2
chr22	20106566	20106593	RANBP1_chr22_20106566_27_-_A1_GSP2
chr22	20109796	20109821	RANBP1_chr22_20109796_25_-_A1_GSP2
chr22	20109889	20109909	RANBP1_chr22_20109889_20_+_A1_GSP2
chr22	23524399	23524417	BCR_chr22_23524399_18_+_A1_GSP2
chr22	23596128	23596147	BCR_chr22_23596128_19_+_A1_GSP2
chr22	23603196	23603220	BCR_chr22_23603196_24_+_A1_GSP2
chr22	23615925	23615943	BCR_chr22_23615925_18_+_A1_GSP2
chr22	23630332	23630354	BCR_chr22_23630332_22_+_A1_GSP2
chr22	23631777	23631800	BCR_chr22_23631777_23_+_A1_GSP2
chr22	23632549	23632576	BCR_chr22_23632549_27_+_A1_GSP2
chr22	23634784	23634803	BCR_chr22_23634784_19_+_A1_GSP2
chr22	23637302	23637325	BCR_chr22_23637302_23_+_A1_GSP2
chr22	33559560	33559590	None_chr22_33559560_30_-_A1_GSP2
chr22	40827449	40827478	MKL1_chr22_40827449_29_+_A1_GSP2
chr22	40831527	40831551	MKL1_chr22_40831527_24_+_A1_GSP2
chr22	40859261	40859282	MKL1_chr22_40859261_21_+_A1_GSP2
chr3	15298393	15298414	SH3BP5_chr3_15298393_21_-_A1_GSP2
chr3	15298551	15298577	SH3BP5_chr3_15298551_26_+_A1_GSP2
chr3	15303696	15303715	SH3BP5_chr3_15303696_19_-_A1_GSP2
chr3	15311255	15311275	SH3BP5_chr3_15311255_20_-_A1_GSP2
chr3	15345709	15345733	SH3BP5_chr3_15345709_24_+_A1_GSP2
chr3	15372023	15372048	SH3BP5_chr3_15372023_25_-_A1_GSP2
chr3	38181997	38182015	MYD88_chr3_38181997_18_+_A1_GSP2
chr3	38182298	38182327	MYD88_chr3_38182298_29_-_A1_GSP2
chr3	38182647	38182679	MYD88_chr3_38182647_32_-_A1_GSP2
chr3	45637750	45637772	LIMD1_chr3_45637750_22_+_A1_GSP2
chr3	45677714	45677737	LIMD1_chr3_45677714_23_+_A1_GSP2
chr3	45714275	45714307	LIMD1_chr3_45714275_32_+_A1_GSP2
chr3	45715840	45715864	LIMD1_chr3_45715840_24_-_A1_GSP2
chr3	45718446	45718467	LIMD1_chr3_45718446_21_-_A1_GSP2
chr3	45722715	45722749	LIMD1_chr3_45722715_34_+_A1_GSP2
chr3	47125226	47125249	SETD2_chr3_47125226_23_-_A1_GSP2
chr3	47127698	47127721	SETD2_chr3_47127698_23_-_A1_GSP2
chr3	47129610	47129637	SETD2_chr3_47129610_27_-_A1_GSP2
chr3	47139450	47139483	SETD2_chr3_47139450_33_-_A1_GSP2
chr3	47142957	47142988	SETD2_chr3_47142957_31_-_A1_GSP2
chr3	47144841	47144869	SETD2_chr3_47144841_28_-_A1_GSP2
chr3	47147499	47147533	SETD2_chr3_47147499_34_-_A1_GSP2
chr3	47155389	47155414	SETD2_chr3_47155389_25_-_A1_GSP2
chr3	47158119	47158150	SETD2_chr3_47158119_31_-_A1_GSP2
chr3	47161709	47161736	SETD2_chr3_47161709_27_-_A1_GSP2
chr3	47205362	47205387	SETD2_chr3_47205362_25_-_A1_GSP2
chr3	48200541	48200560	CDC25A_chr3_48200541_19_+_A1_GSP2
chr3	48200902	48200930	CDC25A_chr3_48200902_28_+_A1_GSP2
chr3	48205834	48205858	CDC25A_chr3_48205834_24_-_A1_GSP2
chr3	48215918	48215941	CDC25A_chr3_48215918_23_+_A1_GSP2
chr3	48218897	48218916	CDC25A_chr3_48218897_19_+_A1_GSP2
chr3	48219350	48219374	CDC25A_chr3_48219350_24_-_A1_GSP2
chr3	49412918	49412942	RHOA_chr3_49412918_24_+_A1_GSP2
chr3	71008510	71008535	FOXP1_chr3_71008510_25_+_A1_GSP2
chr3	71015165	71015198	FOXP1_chr3_71015165_33_+_A1_GSP2
chr3	71027134	71027156	FOXP1_chr3_71027134_22_+_A1_GSP2
chr3	71037197	71037218	FOXP1_chr3_71037197_21_+_A1_GSP2
chr3	71050183	71050203	FOXP1_chr3_71050183_20_+_A1_GSP2
chr3	71064717	71064739	FOXP1_chr3_71064717_22_-_A1_GSP2
chr3	71102882	71102912	FOXP1_chr3_71102882_30_+_A1_GSP2
chr3	71247410	71247429	FOXP1_chr3_71247410_19_-_A1_GSP2
chr3	71348996	71349026	FOXP1_chr3_71348996_30_+_A1_GSP2
chr3	71542581	71542603	FOXP1_chr3_71542581_22_-_A1_GSP2
chr3	71542649	71542675	FOXP1_chr3_71542649_26_+_A1_GSP2
chr3	71630718	71630737	FOXP1_chr3_71630718_19_-_A1_GSP2
chr3	100432652	100432690	TFG_chr3_100432652_38_+_A1_GSP2
chr3	100438866	100438895	TFG_chr3_100438866_29_+_A1_GSP2
chr3	100447671	100447697	TFG_chr3_100447671_26_+_A1_GSP2
chr3	128200736	128200762	GATA2_chr3_128200736_26_-_A1_GSP2
chr3	128202725	128202746	GATA2_chr3_128202725_21_+_A1_GSP2
chr3	128516880	128516904	RAB7A_chr3_128516880_24_+_A1_GSP2
chr3	128526485	128526508	RAB7A_chr3_128526485_23_+_A1_GSP2
chr3	154802083	154802111	MME_chr3_154802083_28_+_A1_GSP2
chr3	154832899	154832936	MME_chr3_154832899_37_+_A1_GSP2
chr3	154834269	154834304	MME_chr3_154834269_35_-_A1_GSP2
chr3	154834498	154834524	MME_chr3_154834498_26_+_A1_GSP2
chr3	154834733	154834765	MME_chr3_154834733_32_+_A1_GSP2
chr3	154836540	154836560	MME_chr3_154836540_20_-_A1_GSP2
chr3	158310227	158310255	MLF1_chr3_158310227_28_-_A1_GSP2
chr3	158314659	158314684	MLF1_chr3_158314659_25_-_A1_GSP2
chr3	158315879	158315910	MLF1_chr3_158315879_31_-_A1_GSP2
chr3	168834488	168834522	MECOM_chr3_168834488_34_+_A1_GSP2
chr3	168845817	168845841	MECOM_chr3_168845817_24_+_A1_GSP2
chr3	168849246	168849275	MECOM_chr3_168849246_29_+_A1_GSP2
chr3	168861568	168861595	MECOM_chr3_168861568_27_+_A1_GSP2
chr3	169099262	169099294	MECOM_chr3_169099262_32_+_A1_GSP2
chr3	169381521	169381557	MECOM_chr3_169381521_36_+_A1_GSP2
chr3	187442830	187442853	BCL6_chr3_187442830_23_+_A1_GSP2
chr3	187443386	187443411	BCL6_chr3_187443386_25_+_A1_GSP2
chr3	187447765	187447789	BCL6_chr3_187447765_24_+_A1_GSP2
chr3	187449678	187449712	BCL6_chr3_187449678_34_+_A1_GSP2
chr3	187451443	187451468	BCL6_chr3_187451443_25_+_A1_GSP2
chr3	187452662	187452690	BCL6_chr3_187452662_28_+_A1_GSP2
chr3	189456441	189456469	TP63_chr3_189456441_28_-_A1_GSP2
chr3	189526086	189526110	TP63_chr3_189526086_24_-_A1_GSP2
chr3	189582027	189582058	TP63_chr3_189582027_31_-_A1_GSP2
chr3	191047473	191047495	CCDC50_chr3_191047473_22_+_A1_GSP2
chr3	191075792	191075817	CCDC50_chr3_191075792_25_-_A1_GSP2
chr3	191078908	191078929	CCDC50_chr3_191078908_21_+_A1_GSP2
chr3	191087781	191087805	CCDC50_chr3_191087781_24_+_A1_GSP2
chr3	191097979	191098002	CCDC50_chr3_191097979_23_-_A1_GSP2
chr3	191098004	191098034	CCDC50_chr3_191098004_30_+_A1_GSP2
chr3	193207322	193207349	ATP13A4_chr3_193207322_27_+_A1_GSP2
chr4	1806105	1806126	FGFR3_chr4_1806105_21_-_A1_GSP2
chr4	1807860	1807884	FGFR3_chr4_1807860_24_+_A1_GSP2
chr4	54915128	54915155	CHIC2_chr4_54915128_27_-_A1_GSP2
chr4	54915430	54915464	CHIC2_chr4_54915430_34_-_A1_GSP2
chr4	54930383	54930404	CHIC2_chr4_54930383_21_-_A1_GSP2
chr4	55138572	55138597	PDGFRA_chr4_55138572_25_-_A1_GSP2
chr4	55139717	55139745	PDGFRA_chr4_55139717_28_-_A1_GSP2
chr4	55140707	55140728	PDGFRA_chr4_55140707_21_-_A1_GSP2
chr4	55141023	55141050	PDGFRA_chr4_55141023_27_-_A1_GSP2
chr4	55141092	55141120	PDGFRA_chr4_55141092_28_-_A1_GSP2
chr4	55143559	55143581	PDGFRA_chr4_55143559_22_-_A1_GSP2
chr4	55144085	55144118	PDGFRA_chr4_55144085_33_-_A1_GSP2
chr4	55144562	55144597	PDGFRA_chr4_55144562_35_-_A1_GSP2
chr4	55152044	55152073	PDGFRA_chr4_55152044_29_-_A1_GSP2
chr4	55589777	55589801	KIT_chr4_55589777_24_-_A1_GSP2
chr4	55595559	55595594	KIT_chr4_55595559_35_-_A1_GSP2
chr4	55598113	55598138	KIT_chr4_55598113_25_+_A1_GSP2
chr4	55599283	55599315	KIT_chr4_55599283_32_+_A1_GSP2
chr4	57265380	57265405	PPAT_chr4_57265380_25_-_A1_GSP2
chr4	57266995	57267021	PPAT_chr4_57266995_26_-_A1_GSP2
chr4	57267036	57267060	PPAT_chr4_57267036_24_+_A1_GSP2
chr4	57269220	57269247	PPAT_chr4_57269220_27_-_A1_GSP2
chr4	57269516	57269550	PPAT_chr4_57269516_34_+_A1_GSP2
chr4	57272671	57272696	PPAT_chr4_57272671_25_-_A1_GSP2
chr4	57307874	57307906	PAICS_chr4_57307874_32_-_A1_GSP2
chr4	57312897	57312919	PAICS_chr4_57312897_22_-_A1_GSP2
chr4	57314639	57314665	PAICS_chr4_57314639_26_-_A1_GSP2
chr4	57314889	57314921	PAICS_chr4_57314889_32_-_A1_GSP2
chr4	57318145	57318172	PAICS_chr4_57318145_27_+_A1_GSP2
chr4	57325543	57325570	PAICS_chr4_57325543_27_-_A1_GSP2
chr4	71863818	71863847	DCK_chr4_71863818_29_-_A1_GSP2
chr4	71888090	71888121	DCK_chr4_71888090_31_-_A1_GSP2
chr4	103488148	103488173	NFKB1_chr4_103488148_25_-_A1_GSP2
chr4	103500165	103500188	NFKB1_chr4_103500165_23_+_A1_GSP2
chr4	103518785	103518809	NFKB1_chr4_103518785_24_+_A1_GSP2
chr4	103522056	103522087	NFKB1_chr4_103522056_31_-_A1_GSP2
chr4	103528315	103528344	NFKB1_chr4_103528315_29_-_A1_GSP2
chr4	103531823	103531846	NFKB1_chr4_103531823_23_+_A1_GSP2
chr4	140637579	140637609	MAML3_chr4_140637579_30_-_A1_GSP2
chr4	140641414	140641435	MAML3_chr4_140641414_21_+_A1_GSP2
chr4	140646961	140646983	MAML3_chr4_140646961_22_+_A1_GSP2
chr4	140651795	140651816	MAML3_chr4_140651795_21_+_A1_GSP2
chr4	140810523	140810545	MAML3_chr4_140810523_22_-_A1_GSP2
chr4	140812076	140812099	MAML3_chr4_140812076_23_+_A1_GSP2
chr4	153247250	153247273	FBXW7_chr4_153247250_23_+_A1_GSP2
chr4	153249387	153249416	FBXW7_chr4_153249387_29_-_A1_GSP2
chr4	153250866	153250898	FBXW7_chr4_153250866_32_+_A1_GSP2
chr4	153251931	153251960	FBXW7_chr4_153251931_29_+_A1_GSP2
chr4	153268168	153268193	FBXW7_chr4_153268168_25_-_A1_GSP2
chr4	169663666	169663690	PALLD_chr4_169663666_24_-_A1_GSP2
chr5	35873621	35873640	IL7R_chr5_35873621_19_-_A1_GSP2
chr5	35875617	35875642	IL7R_chr5_35875617_25_-_A1_GSP2
chr5	98240741	98240768	CHD1_chr5_98240741_27_+_A1_GSP2
chr5	98262184	98262218	CHD1_chr5_98262184_34_+_A1_GSP2
chr5	115840548	115840578	SEMA6A_chr5_115840548_30_-_A1_GSP2
chr5	115909886	115909906	SEMA6A_chr5_115909886_20_-_A1_GSP2
chr5	136633393	136633418	SPOCK1_chr5_136633393_25_-_A1_GSP2
chr5	149440480	149440507	CSF1R_chr5_149440480_27_+_A1_GSP2
chr5	149441129	149441150	CSF1R_chr5_149441129_21_+_A1_GSP2
chr5	149441381	149441406	CSF1R_chr5_149441381_25_+_A1_GSP2
chr5	149447866	149447887	CSF1R_chr5_149447866_21_+_A1_GSP2
chr5	149449590	149449613	CSF1R_chr5_149449590_23_+_A1_GSP2
chr5	149449829	149449859	CSF1R_chr5_149449829_30_+_A1_GSP2
chr5	149503879	149503903	PDGFRB_chr5_149503879_24_+_A1_GSP2
chr5	149504307	149504333	PDGFRB_chr5_149504307_26_+_A1_GSP2
chr5	149505107	149505134	PDGFRB_chr5_149505107_27_+_A1_GSP2
chr5	149506136	149506158	PDGFRB_chr5_149506136_22_+_A1_GSP2
chr5	149509482	149509505	PDGFRB_chr5_149509482_23_+_A1_GSP2
chr5	149510183	149510208	PDGFRB_chr5_149510183_25_+_A1_GSP2
chr5	149511615	149511635	PDGFRB_chr5_149511615_20_+_A1_GSP2
chr5	158135034	158135056	EBF1_chr5_158135034_22_-_A1_GSP2
chr5	158139182	158139204	EBF1_chr5_158139182_22_-_A1_GSP2
chr5	158139984	158140005	EBF1_chr5_158139984_21_-_A1_GSP2
chr5	158141132	158141156	EBF1_chr5_158141132_24_-_A1_GSP2
chr5	158158095	158158117	EBF1_chr5_158158095_22_-_A1_GSP2
chr5	158204429	158204454	EBF1_chr5_158204429_25_-_A1_GSP2
chr5	170736764	170736785	TLX3_chr5_170736764_21_+_A1_GSP2
chr5	170737165	170737184	TLX3_chr5_170737165_19_-_A1_GSP2
chr5	170737369	170737391	TLX3_chr5_170737369_22_+_A1_GSP2
chr5	170738450	170738469	TLX3_chr5_170738450_19_-_A1_GSP2
chr5	170834751	170834776	NPM1_chr5_170834751_25_+_A1_GSP2
chr6	292514	292533	DUSP22_chr6_292514_19_+_A1_GSP2
chr6	304635	304653	DUSP22_chr6_304635_18_+_A1_GSP2
chr6	391746	391771	IRF4_chr6_391746_25_-_A1_GSP2
chr6	394837	394861	IRF4_chr6_394837_24_-_A1_GSP2
chr6	394964	394994	IRF4_chr6_394964_30_+_A1_GSP2
chr6	397112	397136	IRF4_chr6_397112_24_-_A1_GSP2
chr6	401432	401455	IRF4_chr6_401432_23_-_A1_GSP2
chr6	405021	405041	IRF4_chr6_405021_20_-_A1_GSP2
chr6	407461	407495	IRF4_chr6_407461_34_-_A1_GSP2
chr6	555965	555988	EXOC2_chr6_555965_23_-_A1_GSP2
chr6	572526	572554	EXOC2_chr6_572526_28_-_A1_GSP2
chr6	592474	592500	EXOC2_chr6_592474_26_-_A1_GSP2
chr6	592556	592579	EXOC2_chr6_592556_23_+_A1_GSP2
chr6	617720	617748	EXOC2_chr6_617720_28_-_A1_GSP2
chr6	629842	629864	EXOC2_chr6_629842_22_-_A1_GSP2
chr6	18258544	18258574	DEK_chr6_18258544_30_-_A1_GSP2
chr6	18264130	18264150	DEK_chr6_18264130_20_-_A1_GSP2
chr6	19837679	19837701	ID4_chr6_19837679_22_-_A1_GSP2
chr6	19838400	19838420	ID4_chr6_19838400_20_+_A1_GSP2
chr6	19838823	19838844	ID4_chr6_19838823_21_-_A1_GSP2
chr6	19842391	19842426	ID4_chr6_19842391_35_+_A1_GSP2
chr6	37138566	37138587	PIM1_chr6_37138566_21_-_A1_GSP2
chr6	37138630	37138651	PIM1_chr6_37138630_21_+_A1_GSP2
chr6	37138775	37138798	PIM1_chr6_37138775_23_+_A1_GSP2
chr6	37138942	37138964	PIM1_chr6_37138942_22_-_A1_GSP2
chr6	37139237	37139259	PIM1_chr6_37139237_22_+_A1_GSP2
chr6	37140776	37140800	PIM1_chr6_37140776_24_-_A1_GSP2
chr6	41903807	41903830	CCND3_chr6_41903807_23_+_A1_GSP2
chr6	41904331	41904352	CCND3_chr6_41904331_21_-_A1_GSP2
chr6	41904389	41904409	CCND3_chr6_41904389_20_+_A1_GSP2
chr6	41905101	41905122	CCND3_chr6_41905101_21_+_A1_GSP2
chr6	41908143	41908169	CCND3_chr6_41908143_26_-_A1_GSP2
chr6	41908248	41908272	CCND3_chr6_41908248_24_+_A1_GSP2
chr6	44197135	44197162	SLC29A1_chr6_44197135_27_-_A1_GSP2
chr6	44200699	44200718	SLC29A1_chr6_44200699_19_+_A1_GSP2
chr6	117638352	117638381	ROS1_chr6_117638352_29_-_A1_GSP2
chr6	117639386	117639410	ROS1_chr6_117639386_24_+_A1_GSP2
chr6	117641155	117641185	ROS1_chr6_117641155_30_+_A1_GSP2
chr6	117642508	117642531	ROS1_chr6_117642508_23_+_A1_GSP2
chr6	117645531	117645569	ROS1_chr6_117645531_38_+_A1_GSP2
chr6	117647525	117647557	ROS1_chr6_117647525_32_+_A1_GSP2
chr6	117650579	117650604	ROS1_chr6_117650579_25_+_A1_GSP2
chr6	117658461	117658498	ROS1_chr6_117658461_37_+_A1_GSP2
chr6	152697618	152697645	SYNE1_chr6_152697618_27_+_A1_GSP2
chr6	168265243	168265280	MLLT4_chr6_168265243_37_-_A1_GSP2
chr7	2979524	2979550	CARD11_chr7_2979524_26_+_A1_GSP2
chr7	27202112	27202140	HOXA9_chr7_27202112_28_-_A1_GSP2
chr7	27203428	27203447	HOXA9_chr7_27203428_19_+_A1_GSP2
chr7	27204512	27204534	HOXA9_chr7_27204512_22_-_A1_GSP2
chr7	27211758	27211779	HOXA10_chr7_27211758_21_+_A1_GSP2
chr7	27212972	27212992	HOXA10_chr7_27212972_20_-_A1_GSP2
chr7	27213918	27213950	HOXA10_chr7_27213918_32_+_A1_GSP2
chr7	27219283	27219303	HOXA10_chr7_27219283_20_-_A1_GSP2
chr7	27219837	27219863	HOXA10_chr7_27219837_26_+_A1_GSP2
chr7	50344486	50344505	IKZF1_chr7_50344486_19_+_A1_GSP2
chr7	50358662	50358687	IKZF1_chr7_50358662_25_+_A1_GSP2
chr7	50367323	50367349	IKZF1_chr7_50367323_26_+_A1_GSP2
chr7	50459458	50459485	IKZF1_chr7_50459458_27_-_A1_GSP2
chr7	50467626	50467647	IKZF1_chr7_50467626_21_-_A1_GSP2
chr7	92354964	92354985	CDK6_chr7_92354964_21_-_A1_GSP2
chr7	92404028	92404053	CDK6_chr7_92404028_25_-_A1_GSP2
chr7	92462413	92462434	CDK6_chr7_92462413_21_-_A1_GSP2
chr7	92463199	92463219	CDK6_chr7_92463199_20_-_A1_GSP2
chr7	106768665	106768700	PRKAR2B_chr7_106768665_35_-_A1_GSP2
chr7	106768700	106768728	PRKAR2B_chr7_106768700_28_+_A1_GSP2
chr7	106781343	106781372	PRKAR2B_chr7_106781343_29_+_A1_GSP2
chr7	106786781	106786812	PRKAR2B_chr7_106786781_31_-_A1_GSP2
chr7	106791372	106791408	PRKAR2B_chr7_106791372_36_-_A1_GSP2
chr7	106793624	106793653	PRKAR2B_chr7_106793624_29_-_A1_GSP2
chr7	137029873	137029901	None_chr7_137029873_28_-_A1_GSP2
chr7	137597794	137597819	CREB3L2_chr7_137597794_25_+_A1_GSP2
chr7	137600591	137600619	CREB3L2_chr7_137600591_28_-_A1_GSP2
chr7	137600719	137600750	CREB3L2_chr7_137600719_31_+_A1_GSP2
chr7	137612916	137612938	CREB3L2_chr7_137612916_22_-_A1_GSP2
chr7	137613063	137613086	CREB3L2_chr7_137613063_23_+_A1_GSP2
chr7	137686355	137686374	CREB3L2_chr7_137686355_19_-_A1_GSP2
chr7	140453109	140453131	BRAF_chr7_140453109_22_+_A1_GSP2
chr7	148506211	148506241	EZH2_chr7_148506211_30_+_A1_GSP2
chr7	148508747	148508777	EZH2_chr7_148508747_30_-_A1_GSP2
chr7	148511117	148511143	EZH2_chr7_148511117_26_-_A1_GSP2
chr8	20103724	20103755	LZTS1_chr8_20103724_31_-_A1_GSP2
chr8	20107819	20107840	LZTS1_chr8_20107819_21_+_A1_GSP2
chr8	20110321	20110344	LZTS1_chr8_20110321_23_-_A1_GSP2
chr8	20111075	20111095	LZTS1_chr8_20111075_20_+_A1_GSP2
chr8	20112352	20112378	LZTS1_chr8_20112352_26_-_A1_GSP2
chr8	20112775	20112798	LZTS1_chr8_20112775_23_+_A1_GSP2
chr8	27255099	27255120	PTK2B_chr8_27255099_21_-_A1_GSP2
chr8	27277452	27277475	PTK2B_chr8_27277452_23_-_A1_GSP2
chr8	27278179	27278206	PTK2B_chr8_27278179_27_-_A1_GSP2
chr8	27279826	27279849	PTK2B_chr8_27279826_23_-_A1_GSP2
chr8	27287621	27287645	PTK2B_chr8_27287621_24_-_A1_GSP2
chr8	27287886	27287906	PTK2B_chr8_27287886_20_-_A1_GSP2
chr8	27288400	27288425	PTK2B_chr8_27288400_25_-_A1_GSP2
chr8	38271443	38271462	FGFR1_chr8_38271443_19_-_A1_GSP2
chr8	38271516	38271536	FGFR1_chr8_38271516_20_+_A1_GSP2
chr8	38274839	38274866	FGFR1_chr8_38274839_27_-_A1_GSP2
chr8	38275482	38275504	FGFR1_chr8_38275482_22_+_A1_GSP2
chr8	38275858	38275883	FGFR1_chr8_38275858_25_+_A1_GSP2
chr8	38277217	38277236	FGFR1_chr8_38277217_19_+_A1_GSP2
chr8	38279423	38279445	FGFR1_chr8_38279423_22_+_A1_GSP2
chr8	38282177	38282199	FGFR1_chr8_38282177_22_+_A1_GSP2
chr8	38283726	38283752	FGFR1_chr8_38283726_26_+_A1_GSP2
chr8	38285575	38285604	FGFR1_chr8_38285575_29_+_A1_GSP2
chr8	38285926	38285947	FGFR1_chr8_38285926_21_+_A1_GSP2
chr8	38287408	38287428	FGFR1_chr8_38287408_20_+_A1_GSP2
chr8	38315020	38315047	FGFR1_chr8_38315020_27_+_A1_GSP2
chr8	41794800	41794836	KAT6A_chr8_41794800_36_-_A1_GSP2
chr8	41798365	41798387	KAT6A_chr8_41798365_22_-_A1_GSP2
chr8	41800333	41800356	KAT6A_chr8_41800333_23_-_A1_GSP2
chr8	41801270	41801295	KAT6A_chr8_41801270_25_-_A1_GSP2
chr8	48649536	48649571	CEBPD_chr8_48649536_35_-_A1_GSP2
chr8	48650652	48650671	CEBPD_chr8_48650652_19_+_A1_GSP2
chr8	67504705	67504735	MYBL1_chr8_67504705_30_-_A1_GSP2
chr8	67505364	67505397	MYBL1_chr8_67505364_33_-_A1_GSP2
chr8	67509582	67509606	MYBL1_chr8_67509582_24_-_A1_GSP2
chr8	67513940	67513972	MYBL1_chr8_67513940_32_-_A1_GSP2
chr8	67514713	67514745	MYBL1_chr8_67514713_32_+_A1_GSP2
chr8	67525074	67525099	MYBL1_chr8_67525074_25_-_A1_GSP2
chr8	81982364	81982389	PAG1_chr8_81982364_25_+_A1_GSP2
chr8	92998497	92998521	RUNX1T1_chr8_92998497_24_+_A1_GSP2
chr8	92999166	92999195	RUNX1T1_chr8_92999166_29_+_A1_GSP2
chr8	93004083	93004111	RUNX1T1_chr8_93004083_28_+_A1_GSP2
chr8	93017478	93017498	RUNX1T1_chr8_93017478_20_+_A1_GSP2
chr8	93023260	93023288	RUNX1T1_chr8_93023260_28_+_A1_GSP2
chr8	93027018	93027042	RUNX1T1_chr8_93027018_24_+_A1_GSP2
chr8	93029556	93029580	RUNX1T1_chr8_93029556_24_+_A1_GSP2
chr8	93107298	93107319	RUNX1T1_chr8_93107298_21_+_A1_GSP2
chr8	93107802	93107821	RUNX1T1_chr8_93107802_19_+_A1_GSP2
chr8	128748320	128748338	MYC_chr8_128748320_18_-_A1_GSP2
chr8	128748430	128748456	MYC_chr8_128748430_26_-_A1_GSP2
chr8	128748528	128748548	MYC_chr8_128748528_20_-_A1_GSP2
chr8	128748766	128748787	MYC_chr8_128748766_21_-_A1_GSP2
chr8	128748824	128748845	MYC_chr8_128748824_21_+_A1_GSP2
chr8	128750509	128750531	MYC_chr8_128750509_22_-_A1_GSP2
chr8	128751220	128751242	MYC_chr8_128751220_22_+_A1_GSP2
chr8	128752661	128752694	MYC_chr8_128752661_33_-_A1_GSP2
chr8	142138881	142138903	DENND3_chr8_142138881_22_+_A1_GSP2
chr8	142151315	142151337	DENND3_chr8_142151315_22_-_A1_GSP2
chr8	142151388	142151415	DENND3_chr8_142151388_27_+_A1_GSP2
chr8	142161722	142161745	DENND3_chr8_142161722_23_-_A1_GSP2
chr8	142161905	142161931	DENND3_chr8_142161905_26_+_A1_GSP2
chr8	142165952	142165987	DENND3_chr8_142165952_35_-_A1_GSP2
chr8	144656789	144656810	None_chr8_144656789_21_-_A1_GSP2
chr9	5050717	5050746	JAK2_chr9_5050717_29_-_A1_GSP2
chr9	5054584	5054621	JAK2_chr9_5054584_37_-_A1_GSP2
chr9	5055741	5055772	JAK2_chr9_5055741_31_-_A1_GSP2
chr9	5064887	5064918	JAK2_chr9_5064887_31_-_A1_GSP2
chr9	5064971	5064998	JAK2_chr9_5064971_27_+_A1_GSP2
chr9	5066685	5066719	JAK2_chr9_5066685_34_-_A1_GSP2
chr9	5066716	5066745	JAK2_chr9_5066716_29_+_A1_GSP2
chr9	5069072	5069100	JAK2_chr9_5069072_28_-_A1_GSP2
chr9	5069170	5069198	JAK2_chr9_5069170_28_+_A1_GSP2
chr9	5069932	5069963	JAK2_chr9_5069932_31_-_A1_GSP2
chr9	5069980	5070011	JAK2_chr9_5069980_31_+_A1_GSP2
chr9	5072501	5072535	JAK2_chr9_5072501_34_-_A1_GSP2
chr9	5073724	5073751	JAK2_chr9_5073724_27_+_A1_GSP2
chr9	5077457	5077495	JAK2_chr9_5077457_38_-_A1_GSP2
chr9	5078310	5078344	JAK2_chr9_5078310_34_-_A1_GSP2
chr9	5078378	5078412	JAK2_chr9_5078378_34_-_A1_GSP2
chr9	5080240	5080267	JAK2_chr9_5080240_27_-_A1_GSP2
chr9	5080548	5080573	JAK2_chr9_5080548_25_-_A1_GSP2
chr9	5081747	5081778	JAK2_chr9_5081747_31_-_A1_GSP2
chr9	5081804	5081832	JAK2_chr9_5081804_28_+_A1_GSP2
chr9	5089695	5089717	JAK2_chr9_5089695_22_-_A1_GSP2
chr9	5089749	5089776	JAK2_chr9_5089749_27_-_A1_GSP2
chr9	5089795	5089826	JAK2_chr9_5089795_31_+_A1_GSP2
chr9	5090522	5090557	JAK2_chr9_5090522_35_+_A1_GSP2
chr9	5090838	5090865	JAK2_chr9_5090838_27_-_A1_GSP2
chr9	5456126	5456159	CD274_chr9_5456126_33_+_A1_GSP2
chr9	5457386	5457414	CD274_chr9_5457386_28_+_A1_GSP2
chr9	5463085	5463114	CD274_chr9_5463085_29_+_A1_GSP2
chr9	5465570	5465601	CD274_chr9_5465570_31_+_A1_GSP2
chr9	5467844	5467872	CD274_chr9_5467844_28_-_A1_GSP2
chr9	5470523	5470560	CD274_chr9_5470523_37_+_A1_GSP2
chr9	5510549	5510582	PDCD1LG2_chr9_5510548_34_-_A1_GSP2
chr9	5522539	5522568	PDCD1LG2_chr9_5522539_29_-_A1_GSP2
chr9	5534752	5534779	PDCD1LG2_chr9_5534752_27_-_A1_GSP2
chr9	5535007	5535026	PDCD1LG2_chr9_5535007_19_+_A1_GSP2
chr9	5557710	5557745	PDCD1LG2_chr9_5557710_35_+_A1_GSP2
chr9	5563179	5563205	PDCD1LG2_chr9_5563179_26_+_A1_GSP2
chr9	21967783	21967808	CDKN2A_chr9_21967783_25_-_A1_GSP2
chr9	21968163	21968189	CDKN2A_chr9_21968163_26_+_A1_GSP2
chr9	21970918	21970942	CDKN2A_chr9_21970918_24_-_A1_GSP2
chr9	21974687	21974710	CDKN2A_chr9_21974687_23_-_A1_GSP2
chr9	21975082	21975100	CDKN2A_chr9_21975082_18_+_A1_GSP2
chr9	22002969	22003005	CDKN2B_chr9_22002969_36_-_A1_GSP2
chr9	22008809	22008830	CDKN2B_chr9_22008809_21_-_A1_GSP2
chr9	22009264	22009283	CDKN2B_chr9_22009264_19_+_A1_GSP2
chr9	35059495	35059514	VCP_chr9_35059495_19_-_A1_GSP2
chr9	35060804	35060828	VCP_chr9_35060804_24_-_A1_GSP2
chr9	36882012	36882031	PAX5_chr9_36882012_19_-_A1_GSP2
chr9	36882076	36882096	PAX5_chr9_36882076_20_+_A1_GSP2
chr9	36923379	36923398	PAX5_chr9_36923379_19_-_A1_GSP2
chr9	36923417	36923441	PAX5_chr9_36923417_24_+_A1_GSP2
chr9	36966582	36966608	PAX5_chr9_36966582_26_-_A1_GSP2
chr9	36966696	36966715	PAX5_chr9_36966696_19_+_A1_GSP2
chr9	37002650	37002674	PAX5_chr9_37002650_24_-_A1_GSP2
chr9	37006506	37006530	PAX5_chr9_37006506_24_-_A1_GSP2
chr9	37015127	37015148	PAX5_chr9_37015127_21_+_A1_GSP2
chr9	37033989	37034008	PAX5_chr9_37033989_19_-_A1_GSP2
chr9	37120593	37120614	ZCCHC7_chr9_37120593_21_+_A1_GSP2
chr9	37126362	37126398	ZCCHC7_chr9_37126362_36_-_A1_GSP2
chr9	37126880	37126915	ZCCHC7_chr9_37126880_35_+_A1_GSP2
chr9	37304200	37304224	ZCCHC7_chr9_37304200_24_-_A1_GSP2
chr9	125921431	125921464	STRBP_chr9_125921431_33_+_A1_GSP2
chr9	125923261	125923285	STRBP_chr9_125923261_24_-_A1_GSP2
chr9	125923312	125923342	STRBP_chr9_125923312_30_+_A1_GSP2
chr9	125932187	125932218	STRBP_chr9_125932187_31_-_A1_GSP2
chr9	125936094	125936116	STRBP_chr9_125936094_22_+_A1_GSP2
chr9	125941468	125941497	STRBP_chr9_125941468_29_+_A1_GSP2
chr9	127076206	127076227	NEK6_chr9_127076206_21_-_A1_GSP2
chr9	127083763	127083794	NEK6_chr9_127083763_31_-_A1_GSP2
chr9	127083822	127083844	NEK6_chr9_127083822_22_+_A1_GSP2
chr9	127089628	127089651	NEK6_chr9_127089628_23_-_A1_GSP2
chr9	127101858	127101884	NEK6_chr9_127101858_26_-_A1_GSP2
chr9	127110075	127110094	NEK6_chr9_127110075_19_+_A1_GSP2
chr9	133710833	133710858	ABL1_chr9_133710833_25_-_A1_GSP2
chr9	133729477	133729502	ABL1_chr9_133729477_25_-_A1_GSP2
chr9	133730196	133730225	ABL1_chr9_133730196_29_-_A1_GSP2
chr9	133738156	133738177	ABL1_chr9_133738156_21_-_A1_GSP2
chr9	133738371	133738395	ABL1_chr9_133738371_24_-_A1_GSP2
chr9	133747522	133747550	ABL1_chr9_133747522_28_-_A1_GSP2
chr9	133747553	133747582	ABL1_chr9_133747553_29_+_A1_GSP2
chr9	133748295	133748318	ABL1_chr9_133748295_23_-_A1_GSP2
chr9	133748360	133748384	ABL1_chr9_133748360_24_+_A1_GSP2
chr9	133750262	133750281	ABL1_chr9_133750262_19_-_A1_GSP2
chr9	133753827	133753852	ABL1_chr9_133753827_25_-_A1_GSP2
chr9	133755459	133755481	ABL1_chr9_133755459_22_-_A1_GSP2
chr9	133755904	133755924	ABL1_chr9_133755904_20_-_A1_GSP2
chr9	133759377	133759398	ABL1_chr9_133759377_21_-_A1_GSP2
chr9	134027139	134027170	NUP214_chr9_134027139_31_-_A1_GSP2
chr9	134034779	134034809	NUP214_chr9_134034779_30_-_A1_GSP2
chr9	134038386	134038409	NUP214_chr9_134038386_23_-_A1_GSP2
chr9	137417241	137417261	None_chr9_137417241_20_+_A1_GSP2
chr9	139390590	139390610	NOTCH1_chr9_139390590_20_+_A1_GSP2
chr9	139390700	139390721	NOTCH1_chr9_139390700_21_-_A1_GSP2
chr9	139396511	139396532	NOTCH1_chr9_139396511_21_+_A1_GSP2
chr9	139396887	139396909	NOTCH1_chr9_139396887_22_+_A1_GSP2
chr9	139397716	139397736	NOTCH1_chr9_139397716_20_+_A1_GSP2
chr9	139399294	139399314	NOTCH1_chr9_139399294_20_+_A1_GSP2
chr9	139399439	139399460	NOTCH1_chr9_139399439_21_-_A1_GSP2
chr9	139399525	139399550	NOTCH1_chr9_139399525_25_+_A1_GSP2
chr9	139400294	139400319	NOTCH1_chr9_139400294_25_+_A1_GSP2
chr9	139400985	139401006	NOTCH1_chr9_139400985_21_-_A1_GSP2
chr9	139401062	139401085	NOTCH1_chr9_139401062_23_+_A1_GSP2
chrX	1314934	1314956	CRLF2_chrX_1314934_22_+_A1_GSP2
chrX	1317434	1317456	CRLF2_chrX_1317434_22_-_A1_GSP2
chrX	1317543	1317573	CRLF2_chrX_1317543_30_+_A1_GSP2
chrX	1321378	1321399	CRLF2_chrX_1321378_21_+_A1_GSP2
chrX	1325461	1325485	CRLF2_chrX_1325461_24_+_A1_GSP2
chrX	1327755	1327791	CRLF2_chrX_1327755_36_+_A1_GSP2
chrX	1331497	1331516	CRLF2_chrX_1331497_19_+_A1_GSP2
chrX	1331523	1331546	CRLF2_chrX_1331523_23_+_A1_GSP2
chrX	1655827	1655850	P2RY8_chrX_1655827_23_-_A1_GSP2
chrX	4429315	4429342	None_chrX_4429315_27_-_A1_GSP2
chrX	9947048	9947075	None_chrX_9947048_27_+_A1_GSP2
chrX	11314400	11314426	ARHGAP6_chrX_11314400_26_+_A1_GSP2
chrX	31235920	31235946	DMD_chrX_31235920_26_+_A1_GSP2
chrX	44942783	44942811	KDM6A_chrX_44942783_28_-_A1_GSP2
chrX	47444820	47444841	TIMP1_chrX_47444820_21_+_A1_GSP2
chrX	48645026	48645044	GATA1_chrX_48645026_18_+_A1_GSP2
chrX	48649565	48649589	GATA1_chrX_48649565_24_+_A1_GSP2
chrX	48650257	48650283	GATA1_chrX_48650257_26_-_A1_GSP2
chrX	48771548	48771567	PIM2_chrX_48771548_19_+_A1_GSP2
chrX	48771799	48771823	PIM2_chrX_48771799_24_+_A1_GSP2
chrX	48772309	48772333	PIM2_chrX_48772309_24_-_A1_GSP2
chrX	48775078	48775103	PIM2_chrX_48775078_25_+_A1_GSP2
chrX	48775817	48775838	PIM2_chrX_48775817_21_-_A1_GSP2
chrX	48775895	48775917	PIM2_chrX_48775895_22_+_A1_GSP2
chrX	85553753	85553781	DACH2_chrX_85553753_28_+_A1_GSP2
chrX	92848525	92848552	None_chrX_92848525_27_-_A1_GSP2
chrX	100611131	100611150	BTK_chrX_100611131_19_+_A1_GSP2
chrX	119880915	119880941	None_chrX_119880915_26_+_A1_GSP2
chrX	133527591	133527617	PHF6_chrX_133527591_26_+_A1_GSP2
chrX	133549070	133549100	PHF6_chrX_133549070_30_+_A1_GSP2
chrX	133551260	133551290	PHF6_chrX_133551260_30_+_A1_GSP2
chrX	140881735	140881766	None_chrX_140881735_31_-_A1_GSP2
