# Supplementary material for: Expanding the Clinical Utility of Targeted RNA Sequencing Panels beyond Gene Fusions to Complex, Intragenic Structural Rearrangements
Source: Cancers (Basel). 2023 Sep 2;15(17):4394. doi: 10.3390/cancers15174394 (PMC10486946; doi:10.3390/cancers15174394)
Supplement: Supplementary file 1 [file cancers-15-04394-s001.zip › Supplemental Table S2 PanHeme Structural Rearrangements.xlsx]

## Sheet: Supplemental Table S2
Sample ID	Estimated Disease Involvement	Age at Testing	Sex	Tissue Type	Indication for testing	Classification	Recurrent or Novel	Structural Rearrangement	Gene(s) (RefSeq Transcript ID)	Exon(s) Rearranged	Type of Structural Rearrangement	Archer Strong?	Breakpoints (hg19)	Intragenic Event Size (bp)	Archer Category	Archer Type	SS	Reads	%Reads	Orthogonal Confirmation Method(s)	AMP/ASCO/CAP Classification
Heme_1	0.9	25	M	Bone marrow	Acute lymphoid leukemia	Clinically actionable	Recurrent	IKZF1 deletion	IKZF1 (NM_006060.4)	Exon 2-Exon 7	Intragenic deletion	TRUE	chr7:50344518,chr7:50467616	123098	Oncogenic Isoform	Exon(s) Skipped	326	1198	44.34	Sanger sequencing	Tier II
Heme_2	0.5	44	M	Peripheral blood	Acute myeloid leukemia	Negative	n/a	Negative	n/a	n/a	n/a	n/a	n/a	n/a	n/a	n/a	n/a	n/a	n/a	n/a	n/a
Heme_3	0.8	58	F	Bone marrow	Mixed lineage acute leukemia	Negative	n/a	Negative	n/a	n/a	n/a	n/a	n/a	n/a	n/a	n/a	n/a	n/a	n/a	n/a	n/a
Heme_4	0.9	45	M	Peripheral blood	Acute lymphoid leukemia	Negative	n/a	Negative	n/a	n/a	n/a	n/a	n/a	n/a	n/a	n/a	n/a	n/a	n/a	n/a	n/a
Heme_5	0.8	19	F	Bone marrow	Acute lymphoid leukemia	Negative	n/a	Negative	n/a	n/a	n/a	n/a	n/a	n/a	n/a	n/a	n/a	n/a	n/a	n/a	n/a
Heme_6	0.5	25	M	Bone marrow	B-cell acute lymphoid leukemia	Variant of Uncertain Significance	Novel	DHX9::PAX5	DHX9 (NM_001357.4); PAX5 (NM_016734.2)	DHX9 exon 4; PAX5 exon 6	Gene fusion	TRUE	chr1:182821479,chr9:36966721	n/a	Fusion	n/a	165	631	27.77	Sanger sequencing	Tier III
Heme_7	0.8	42	M	Peripheral blood	B-cell acute lymphoid leukemia	Negative	n/a	Negative	n/a	n/a	n/a	n/a	n/a	n/a	n/a	n/a	n/a	n/a	n/a	n/a	n/a
Heme_8	0.3	26	F	Bone marrow	B-cell acute lymphoid leukemia	Negative	n/a	Negative	n/a	n/a	n/a	n/a	n/a	n/a	n/a	n/a	n/a	n/a	n/a	n/a	n/a
Heme_9	0.5	16	F	Bone marrow	Acute lymphoid leukemia	Clinically actionable	Recurrent	MBNL1::BCL6	MBNL1 (NM_021038.4); BCL6 (NM_001706.4)	MBNL1 exon 1; BCL6 exon 2	Gene fusion	TRUE	chr3:151986881,chr3:187452695	n/a	Fusion	n/a	4	8	0.15	Sanger sequencing	Tier II
Heme_10	0.95	62	M	Bone marrow	Acute lymphoid leukemia	Clinically actionable	Recurrent	IGH-AS::CRLF2	IGH-AS (NR_990002.1); CRLF2 (NM_022148.3)	IGH-AS exon 1; CRLF2 exon 1	Gene fusion	FALSE	chr14:106283555,chrX:1331529	n/a	Fusion	n/a	28	78	0.16	Sanger sequencing	Tier II
Heme_11	60-80%	65	M	Bone marrow	B-cell acute lymphoid leukemia	Negative	n/a	Negative	n/a	n/a	n/a	n/a	n/a	n/a	n/a	n/a	n/a	n/a	n/a	n/a	n/a
Heme_12	0.95	63	M	Bone marrow	B-cell acute lymphoid leukemia	Clinically actionable	Recurrent	BCR::ABL1	BCR (NM_004327.3); ABL1 (NM_005157.5)	BCR exon 1; ABL1 exon 2	Gene fusion	TRUE	chr22:23524426,chr9:133729451	n/a	Fusion	n/a	359	1452	61.66	Sanger sequencing	Tier I
Heme_12	0.95	63	M	Bone marrow	B-cell acute lymphoid leukemia	Clinically actionable	Recurrent	IKZF1 deletion	IKZF1 (NM_006060.4)	Exon 2-Exon 7	Intragenic deletion	TRUE	chr7:50344518,chr7:50467616	123098	Oncogenic Isoform	Exon(s) Skipped	387	1091	34.91	Sanger sequencing	Tier II
Heme_13	0.5	22	M	Bone marrow	Acute lymphoid leukemia	Clinically actionable	Recurrent	BCR::ABL1	BCR (NM_004327.3); ABL1 (NM_005157.5)	BCR exon 1; ABL1 exon 2	Gene fusion	TRUE	chr22:23524426,chr9:133729451	n/a	Fusion	n/a	357	1043	46.31	Sanger sequencing	Tier I
Heme_13	0.5	22	M	Bone marrow	Acute lymphoid leukemia	Clinically actionable	Recurrent	IKZF1 deletion	IKZF1 (NM_006060.4)	Exon 4-Exon 7	Intragenic deletion	TRUE	chr7:50367353,chr7:50467616	100263	Oncogenic Isoform	Exon(s) Skipped	252	845	19.96	Sanger sequencing	Tier II
Heme_14	0.9	24	M	Bone marrow	B-cell acute lymphoid leukemia	Negative	n/a	Negative	n/a	n/a	n/a	n/a	n/a	n/a	n/a	n/a	n/a	n/a	n/a	n/a	n/a
Heme_15	0.25	21	F	Peripheral blood	Acute lymphoid leukemia	Variant of Uncertain Significance	Novel	ETV6::HOXA11-AS	ETV6 (NM_001987.4); HOXA11-AS (NR_002795.2)	ETV6 exon 2; HOXA11-AS exon 2	Gene fusion	TRUE	chr12:11905513,chr7:27228220	n/a	Fusion	n/a	246	1006	75.3	Sanger sequencing	Tier III
Heme_16	0.5	66	F	Peripheral blood	Acute lymphoid leukemia	Clinically actionable	Recurrent	BCR::ABL1	BCR (NM_004327.3); ABL1 (NM_005157.5)	BCR exon 1; ABL1 exon 3	Gene fusion	TRUE	chr22:23524426,chr9:133730188	n/a	Fusion	n/a	431	1133	50.67	Sanger sequencing	Tier I
Heme_17	0.65	24	M	Peripheral blood	Acute lymphoid leukemia	Clinically actionable	Recurrent	BCR::ABL1	BCR (NM_004327.3); ABL1 (NM_005157.5)	BCR exon 1; ABL1 exon 2	Gene fusion	TRUE	chr22:23524426,chr9:133729451	n/a	Fusion	n/a	375	1277	60.26	Sanger sequencing	Tier I
Heme_18	0.6	62	M	Bone marrow	Acute lymphoid leukemia	Clinically actionable	Recurrent	BCR::ABL1	BCR (NM_004327.3); ABL1 (NM_005157.5)	BCR exon 1; ABL1 exon 2	Gene fusion	TRUE	chr22:23524426,chr9:133729451	n/a	Fusion	n/a	232	524	52.72	Sanger sequencing	Tier I
Heme_18	0.6	62	M	Bone marrow	Acute lymphoid leukemia	Clinically actionable	Recurrent	IKZF1 deletion	IKZF1 (NM_006060.4)	Exon 4-Exon 7	Intragenic deletion	TRUE	chr7:50367353,chr7:50467616	100263	Oncogenic Isoform	Exon(s) Skipped	441	1934	63.58	Sanger sequencing	Tier II
Heme_19	0.75	5	F	Bone marrow	Acute lymphoid leukemia	Negative	n/a	Negative	n/a	n/a	n/a	n/a	n/a	n/a	n/a	n/a	n/a	n/a	n/a	n/a	n/a
Heme_20	0.3	49	F	Bone marrow	Acute lymphoid leukemia	Negative	n/a	Negative	n/a	n/a	n/a	n/a	n/a	n/a	n/a	n/a	n/a	n/a	n/a	n/a	n/a
Heme_21	0.8	8	M	Bone marrow	Acute lymphoid leukemia	Negative	n/a	Negative	n/a	n/a	n/a	n/a	n/a	n/a	n/a	n/a	n/a	n/a	n/a	n/a	n/a
Heme_22	0.9	14	F	Peripheral blood	Acute lymphoid leukemia	Negative	n/a	Negative	n/a	n/a	n/a	n/a	n/a	n/a	n/a	n/a	n/a	n/a	n/a	n/a	n/a
Heme_23	0.8	15	M	Bone marrow	Pancytopenia	Negative	n/a	Negative	n/a	n/a	n/a	n/a	n/a	n/a	n/a	n/a	n/a	n/a	n/a	n/a	n/a
Heme_24	0.85	7	M	Bone marrow	Acute lymphoid leukemia	Clinically actionable	Novel	PAX5::PRPF19	PAX5 (NM_001280548.1); PRPF19 (NM_014502.4)	PAX5 exon 8; PRPF19 exon 2	Gene fusion	TRUE	chr9:36882001,chr11:60671333	n/a	Fusion	n/a	269	2333	44.18	Sanger sequencing	Tier II
Heme_25	0.8	38	F	Bone marrow	Acute lymphoid leukemia	Clinically actionable	Recurrent	IKZF1 deletion	IKZF1 (NM_006060.4)	Exon 4-Exon 7	Intragenic deletion	TRUE	chr7:50367353,chr7:50467616	100263	Oncogenic Isoform	Exon(s) Skipped	420	1718	33.77	Sanger sequencing	Tier II
Heme_26	0.7	63	F	Bone marrow	Acute lymphoid leukemia	Clinically actionable	Recurrent	BCR::ABL1	BCR (NM_004327.3); ABL1 (NM_005157.5)	BCR exon 1; ABL1 exon 2	Gene fusion	TRUE	chr22:23524426,chr9:133729451	n/a	Fusion	n/a	480	1594	50.99	Sanger sequencing	Tier I
Heme_27	60-75%	6	M	Peripheral blood	B-cell acute lymphoid leukemia	Clinically actionable	Recurrent	ETV6::RUNX1	ETV6 (NM_001987.4); RUNX1 (NM_001754.4)	ETV6 exon 5; RUNX1 exon 3	Gene fusion	TRUE	chr12:12022903,chr21:36265260	n/a	Fusion	n/a	92	119	4	Sanger sequencing	Tier I
Heme_28	0.8	8	M	Bone marrow	Acute lymphoid leukemia	Clinically actionable	Recurrent	IGH-AS::CRLF2	IGH-AS (NR_990002.1); CRLF2 (NM_022148.3)	IGH-AS exon 1; CRLF2 exon 1	Gene fusion	FALSE	chr14:106283555,chrX:1331529	n/a	Fusion	n/a	13	28	0.09	Sanger sequencing	Tier II
Heme_28	0.8	8	M	Bone marrow	Acute lymphoid leukemia	Clinically actionable	Recurrent	IKZF1 deletion	IKZF1 (NM_006060.4)	Exon 4-Exon 7	Intragenic deletion	TRUE	chr7:50367353,chr7:50467616	100263	Oncogenic Isoform	Exon(s) Skipped	410	1433	40.5	Sanger sequencing	Tier II
Heme_29	0.9	6	F	Bone marrow	B-cell acute lymphoid leukemia	Negative	n/a	Negative	n/a	n/a	n/a	n/a	n/a	n/a	n/a	n/a	n/a	n/a	n/a	n/a	n/a
Heme_30	0.8	11	F	Bone marrow	Acute lymphoid leukemia	Negative	n/a	Negative	n/a	n/a	n/a	n/a	n/a	n/a	n/a	n/a	n/a	n/a	n/a	n/a	n/a
Heme_31	0.4	27	M	Bone marrow	Acute lymphoid leukemia	Clinically actionable	Recurrent	BCR::ABL1	BCR (NM_004327.3); ABL1 (NM_005157.5)	BCR exon 1; ABL1 exon 2	Gene fusion	TRUE	chr22:23524426,chr9:133729451	n/a	Fusion	n/a	372	886	45.32	Sanger sequencing	Tier I
Heme_32	0.65	74	M	Bone marrow	Acute lymphoid leukemia	Negative	n/a	Negative	n/a	n/a	n/a	n/a	n/a	n/a	n/a	n/a	n/a	n/a	n/a	n/a	n/a
Heme_33	0.5	1	M	Bone marrow	B-cell acute lymphoid leukemia	Clinically actionable	Recurrent	ETV6::RUNX1	ETV6 (NM_001987.4); RUNX1 (NM_001754.4)	ETV6 exon 5; RUNX1 exon 3	Gene fusion	TRUE	chr12:12022903,chr21:36265260	n/a	Fusion	n/a	26	29	0.76	Sanger sequencing	Tier I
Heme_34	0.75	4	M	Bone marrow	B-cell acute lymphoid leukemia	Clinically actionable	Novel	PAX5::ZNF609	PAX5 (NM_001280548.1); ZNF609 (NM_015042.1)	PAX5 exon 6; ZNF609 exon 2	Gene fusion	TRUE	chr9:36966546,chr15:64915026	n/a	Fusion	n/a	570	3399	32.81	Sanger sequencing	Tier II
Heme_35	0.7	21	M	Bone marrow	B-cell acute lymphoid leukemia	Clinically actionable	Recurrent	IKZF1 deletion	IKZF1 (NM_006060.4)	Exon 2-Exon 7	Intragenic deletion	TRUE	chr7:50344518,chr7:50467616	123098	Oncogenic Isoform	Exon(s) Skipped	158	286	18.3	Sanger sequencing	Tier II
Heme_36	0.1	11	M	Bone marrow	Concern for hematologic disease without diagnosis	Negative	n/a	Negative	n/a	n/a	n/a	n/a	n/a	n/a	n/a	n/a	n/a	n/a	n/a	n/a	n/a
Heme_37	0.75	25	M	Bone marrow	Acute lymphoid leukemia	Clinically actionable	Recurrent	IKZF1 deletion	IKZF1 (NM_006060.4)	Exon 2-Exon 7	Intragenic deletion	TRUE	chr7:50344518,chr7:50467616	123098	Oncogenic Isoform	Exon(s) Skipped	565	4557	66.99	Sanger sequencing	Tier II
Heme_38	0.8	18	F	Peripheral blood	Acute lymphoid leukemia	Negative	n/a	Negative	n/a	n/a	n/a	n/a	n/a	n/a	n/a	n/a	n/a	n/a	n/a	n/a	n/a
Heme_39	0.75	4	F	Bone marrow	Acute lymphoid leukemia	Negative	n/a	Negative	n/a	n/a	n/a	n/a	n/a	n/a	n/a	n/a	n/a	n/a	n/a	n/a	n/a
Heme_40	0.9	3	F	Bone marrow	Acute lymphoid leukemia	Negative	n/a	Negative	n/a	n/a	n/a	n/a	n/a	n/a	n/a	n/a	n/a	n/a	n/a	n/a	n/a
Heme_41	0.2	7	M	Bone marrow	Acute lymphoid leukemia	Negative	n/a	Negative	n/a	n/a	n/a	n/a	n/a	n/a	n/a	n/a	n/a	n/a	n/a	n/a	n/a
Heme_42	0.3	13	F	Peripheral blood	Acute lymphoid leukemia	Clinically actionable	Recurrent	IKZF1 deletion	IKZF1 (NM_006060.4)	Exon 2-Exon 7	Intragenic deletion	TRUE	chr7:50344518,chr7:50467616	123098	Oncogenic Isoform	Exon(s) Skipped	519	2848	47.54	Sanger sequencing	Tier II
Heme_42	0.3	13	F	Peripheral blood	Acute lymphoid leukemia	Clinically actionable	Recurrent	PAX5::JAK2	PAX5 (NM_001280548.1); JAK2 (NM_004972.3)	PAX5 exon 7; JAK2 exon 19	Gene fusion	TRUE	chr9:36923352,chr9:5081725	n/a	Fusion	n/a	622	3254	38.08	Sanger sequencing	Tier I
Heme_43	0.1	12	M	Bone marrow	Acute leukemia, NOS	Clinically actionable	Recurrent	EPOR::IGH-AS	EPOR (NM_000121.3); IGH-AS (NR_990002.1)	EPOR exon 8; IGH-AS exon 1	Gene fusion	TRUE	chr19:11488915,chr14:106573231	n/a	Fusion	n/a	392	2640	95.62	Sanger sequencing	Tier II
Heme_44	0.4	66	M	Bone marrow	Acute lymphoid leukemia	Negative	n/a	Negative	n/a	n/a	n/a	n/a	n/a	n/a	n/a	n/a	n/a	n/a	n/a	n/a	n/a
Heme_45	0.25	55	F	Bone marrow	Acute lymphoid leukemia	Clinically actionable	Recurrent	BCR::ABL1	BCR (NM_004327.3); ABL1 (NM_005157.5)	BCR exon 1; ABL1 exon 2	Gene fusion	TRUE	chr22:23524426,chr9:133729451	n/a	Fusion	n/a	214	424	48.4	Sanger sequencing	Tier I
Heme_45	0.25	55	F	Bone marrow	Acute lymphoid leukemia	Clinically actionable	Recurrent	IKZF1 deletion	IKZF1 (NM_006060.4)	Exon 2-Exon 7	Intragenic deletion	TRUE	chr7:50344518,chr7:50467616	123098	Oncogenic Isoform	Exon(s) Skipped	505	2203	64.6	Sanger sequencing	Tier II
Heme_46	0.25	18	M	Bone marrow	Acute lymphoid leukemia	Clinically actionable	Recurrent	FOXP1::ABL1	FOXP1 (NM_032682.5); ABL1 (NM_005157.5)	FOXP1 exon 19; ABL1 exon 4	Gene fusion	TRUE	chr3:71019887,chr9:133738150	n/a	Fusion	n/a	151	514	61.41	Sanger sequencing	Tier I
Heme_47	0.35	10	F	Bone marrow	Acute lymphoid leukemia	Clinically actionable	Recurrent	BCR::ABL1	BCR (NM_004327.3); ABL1 (NM_005157.5)	BCR exon 1; ABL1 exon 2	Gene fusion	TRUE	chr22:23524426,chr9:133729451	n/a	Fusion	n/a	372	1222	54.41	Sanger sequencing	Tier I
Heme_47	0.35	10	F	Bone marrow	Acute lymphoid leukemia	Clinically actionable	Recurrent	IKZF1 deletion	IKZF1 (NM_006060.4)	Exon 2-Exon 7	Intragenic deletion	TRUE	chr7:50344518,chr7:50467616	123098	Oncogenic Isoform	Exon(s) Skipped	322	1004	27.37	Sanger sequencing	Tier II
Heme_48	0.5	18	M	Bone marrow	Acute lymphoid leukemia	Clinically actionable	Recurrent	IKZF1 deletion	IKZF1 (NM_006060.4)	Exon 4-Exon 7	Intragenic deletion	TRUE	chr7:50367353,chr7:50467616	100263	Oncogenic Isoform	Exon(s) Skipped	230	567	5.54	Sanger sequencing	Tier II
Heme_49	0.8	20	M	Bone marrow	Acute lymphoid leukemia	Negative	n/a	Negative	n/a	n/a	n/a	n/a	n/a	n/a	n/a	n/a	n/a	n/a	n/a	n/a	n/a
Heme_50	0.75	52	F	Bone marrow	B-cell acute lymphoid leukemia	Negative	n/a	Negative	n/a	n/a	n/a	n/a	n/a	n/a	n/a	n/a	n/a	n/a	n/a	n/a	n/a
Heme_51	0.7	22	M	Bone marrow	Acute leukemia, NOS	Clinically actionable	Recurrent	EPOR::IGH-AS	EPOR (NM_000121.3); IGH-AS (NR_990002.1)	EPOR exon 8; IGH-AS exon 1	Gene fusion	TRUE	chr19:11488909,chr14:106926187	n/a	Fusion	n/a	105	274	98.92	Sanger sequencing	Tier II
Heme_51	0.7	22	M	Bone marrow	Acute leukemia, NOS	Clinically actionable	Recurrent	IKZF1 deletion	IKZF1 (NM_006060.4)	Exon 2-Exon 7	Intragenic deletion	TRUE	chr7:50344518,chr7:50467616	123098	Oncogenic Isoform	Exon(s) Skipped	346	1211	23.62	Sanger sequencing	Tier II
Heme_52	0.6	2	F	Bone marrow	Abnormal B cell population	Variant of Uncertain Significance	Novel	LAPTM5::IRF4	LAPTM5 (NM_006762.2); IRF4 (NM_001195286.1)	LAPTM5 exon 1; IRF4 exon 3	Gene fusion	FALSE	chr1:31230506,chr6:394821	n/a	Fusion	n/a	7	7	0.37	Sanger sequencing	Tier III
Heme_53	0.6	2	M	Bone marrow	Acute lymphoid leukemia	Clinically actionable	Recurrent	KMT2A::MLLT3	KMT2A (NM_005933.3); MLLT3 (NM_004529.3)	KMT2A exon 9; MLLT3 exon 6	Gene fusion	TRUE	chr11:118355029,chr9:20365742	n/a	Fusion	n/a	130	718	75.74	Sanger sequencing	Tier I
Heme_54	0.7	21	M	Bone marrow	B-cell acute lymphoid leukemia	Clinically actionable	Recurrent	IGH-AS::CRLF2	IGH-AS (NR_990002.1); CRLF2 (NM_022148.3)	IGH-AS exon 1; CRLF2 exon 1	Gene fusion	FALSE	chr14:106283555,chrX:1331529	n/a	Fusion	n/a	5	7	0.04	Sanger sequencing	Tier II
Heme_54	0.7	21	M	Bone marrow	B-cell acute lymphoid leukemia	Clinically actionable	Recurrent	IKZF1 deletion	IKZF1 (NM_006060.4)	Exon 2-Exon 7	Intragenic deletion	TRUE	chr7:50344518,chr7:50467616	123098	Oncogenic Isoform	Exon(s) Skipped	224	447	30.12	Sanger sequencing	Tier II
Heme_55	0.6	9	M	Bone marrow	Acute lymphoid leukemia	Clinically actionable	Recurrent	ERG deletion	ERG (NM_182918.3)	Exon 3-Exon 7	Intragenic deletion	TRUE	chr21:39817327,chr21:39763637	53690	Novel Isoform	Exon(s) Skipped	170	825	36.12	Sanger sequencing	Tier II
Heme_56	0.7	35	M	Peripheral blood	Acute lymphoid leukemia	Clinically actionable	Recurrent	IKZF1 deletion	IKZF1 (NM_006060.4)	Exon 4-Exon 7	Intragenic deletion	TRUE	chr7:50367353,chr7:50467616	100263	Oncogenic Isoform	Exon(s) Skipped	27	38	0.92	Sanger sequencing	Tier II
Heme_56	0.7	35	M	Peripheral blood	Acute lymphoid leukemia	Clinically actionable	Recurrent	SNX2::ABL1	SNX2 (NM_003100.3); ABL1 (NM_005157.4)	SNX2 exon 3; ABL1 exon 4	Gene fusion	TRUE	chr5:122135550,chr9:133738150	n/a	Fusion	n/a	216	1440	86.85	Sanger sequencing	Tier I
Heme_57	0.9	25	M	Peripheral blood	Elevated white blood count	Clinically actionable	Recurrent	KMT2A::AFF1	KMT2A (NM_005933.4); AFF1 (NM_005935.4)	KMT2A exon 9; AFF1 exon 5	Gene fusion	TRUE	chr11:118355029,chr4:88011136	n/a	Fusion	n/a	128	576	67.29	Sanger sequencing	Tier I
Heme_58	0.7	5	F	Bone marrow	B-cell acute lymphoid leukemia	Clinically actionable	Recurrent	ETV6::RUNX1	ETV6 (NM_001987.4); RUNX1 (NM_001754.4)	ETV6 exon 5; RUNX1 exon 3	Gene fusion	TRUE	chr12:12022903,chr21:36265260	n/a	Fusion	n/a	196	318	6.55	Sanger sequencing	Tier I
Heme_58	0.7	5	F	Bone marrow	B-cell acute lymphoid leukemia	Clinically actionable	Recurrent	PAX5 deletion	PAX5 (NM_016734.2)	Exon 2-Exon 6	Intragenic deletion	TRUE	chr9:37033983,chr9:36923481	110502	Novel Isoform	Exon(s) Skipped	245	719	13.62	Sanger sequencing	Tier II
Heme_59	0.85	25	F	Bone marrow	B-cell acute lymphoid leukemia	Clinically actionable	Recurrent	IKZF1 deletion	IKZF1 (NM_006060.4)	Exon 4-Exon 7	Intragenic deletion	TRUE	chr7:50367353,chr7:50467616	100263	Oncogenic Isoform	Exon(s) Skipped	816	5492	46.01	Sanger sequencing	Tier II
Heme_60	0.8	8	F	Bone marrow	B-cell acute lymphoid leukemia	Variant of Uncertain Significance	Novel	IRF8::FUS	IRF8 (NM_002163.2); FUS (NM_004960.3)	IRF8 exon 2; FUS exon 10	Gene fusion	TRUE	chr16:85936795,chr16:31200986	n/a	Fusion	n/a	7	7	0.12	Sanger sequencing	Tier III
Heme_61	0.6	25	M	Bone marrow	Indication not provided	Negative	n/a	Negative	n/a	n/a	n/a	n/a	n/a	n/a	n/a	n/a	n/a	n/a	n/a	n/a	n/a
Heme_62	0.1	18	M	Peripheral blood	Acute lymphoid leukemia	Negative	n/a	Negative	n/a	n/a	n/a	n/a	n/a	n/a	n/a	n/a	n/a	n/a	n/a	n/a	n/a
Heme_63	0.6	26	F	Bone marrow	Acute lymphoid leukemia	Clinically actionable	Recurrent	NOTCH1 deletion	NOTCH1 (NM_017617.4)	Exon 3-Exon 27	Intragenic deletion	TRUE	chr9:139438476,chr9:139396940	41536	Oncogenic Isoform	Exon(s) Skipped	41	67	9.81	Sanger sequencing	Tier II
Heme_64	0.85	18	F	Bone marrow	Acute lymphoid leukemia	Negative	n/a	Negative	n/a	n/a	n/a	n/a	n/a	n/a	n/a	n/a	n/a	n/a	n/a	n/a	n/a
Heme_65	0.9	7	F	Bone marrow	Acute lymphoid leukemia	Clinically actionable	Recurrent	IKZF1 deletion	IKZF1 (NM_006060.4)	Exon 2-Exon 7	Intragenic deletion	TRUE	chr7:50344518,chr7:50467616	123098	Oncogenic Isoform	Exon(s) Skipped	214	479	24.72	Sanger sequencing	Tier II
Heme_65	0.9	7	F	Bone marrow	Acute lymphoid leukemia	Variant of Uncertain Significance	Recurrent	PAX5::ZCCHC7	PAX5 (NM_001280548.1); ZCCHC7 (NM_032226.2)	PAX5 exon 1; ZCCHC7 exon 3	Gene fusion	FALSE	chr9:37033983,chr9:37302185	n/a	Fusion	n/a	21	25	1.47	Sanger sequencing	Tier III
Heme_66	0.8	59	F	Peripheral blood	Acute lymphoid leukemia	Negative	n/a	Negative	n/a	n/a	n/a	n/a	n/a	n/a	n/a	n/a	n/a	n/a	n/a	n/a	n/a
Heme_67	0.2	2	M	Bone marrow	Acute lymphoid leukemia	Negative	n/a	Negative	n/a	n/a	n/a	n/a	n/a	n/a	n/a	n/a	n/a	n/a	n/a	n/a	n/a
Heme_68	0.7	6	F	Bone marrow	Acute lymphoid leukemia	Negative	n/a	Negative	n/a	n/a	n/a	n/a	n/a	n/a	n/a	n/a	n/a	n/a	n/a	n/a	n/a
Heme_69	0.8	33	F	Peripheral blood	B-cell acute lymphoid leukemia	Clinically actionable	Recurrent	KMT2A::AFF1	KMT2A (NM_005933.3); AFF1 (NM_005935.3)	KMT2A exon 8; AFF1 exon 5	Gene fusion	TRUE	chr11:118353210,chr4:88011136	n/a	Fusion	n/a	45	131	59.01	Sanger sequencing	Tier I
Heme_70	0.55	26	M	Peripheral blood	Acute lymphoid leukemia	Negative	n/a	Negative	n/a	n/a	n/a	n/a	n/a	n/a	n/a	n/a	n/a	n/a	n/a	n/a	n/a
Heme_71	0.25	11	M	Bone marrow	B-cell acute lymphoid leukemia	Negative	n/a	Negative	n/a	n/a	n/a	n/a	n/a	n/a	n/a	n/a	n/a	n/a	n/a	n/a	n/a
Heme_72	0.8	12	F	Bone marrow	B-cell acute lymphoid leukemia	Clinically actionable	Recurrent	PAX5::JAK2	PAX5 (NM_001280548.1); JAK2 (NM_004972.3)	PAX5 exon 5; JAK2 exon 19	Gene fusion	TRUE	chr9:37002645,chr9:5081725	n/a	Fusion	n/a	230	439	49.94	Sanger sequencing	Tier I
Heme_73	0.3	21	F	Bone marrow	B-cell acute lymphoid leukemia	Negative	n/a	Negative	n/a	n/a	n/a	n/a	n/a	n/a	n/a	n/a	n/a	n/a	n/a	n/a	n/a
Heme_74	0.85	51	M	Bone marrow	B-cell acute lymphoid leukemia	Negative	n/a	Negative	n/a	n/a	n/a	n/a	n/a	n/a	n/a	n/a	n/a	n/a	n/a	n/a	n/a
Heme_75	0.7	19	M	Bone marrow	Acute lymphoid leukemia	Clinically actionable	Recurrent	IGH::CRLF2	IGH-AS (NR_990002.1); CRLF2 (NM_022148.3)	IGH-AS exon 1; CRLF2 exon 1	Gene fusion	FALSE	chr14:106283555,chrX:1331529	n/a	Fusion	n/a	20	47	0.11	Sanger sequencing	Tier II
Heme_76	0.4	69	M	Peripheral blood	Indication not provided	Negative	n/a	Negative	n/a	n/a	n/a	n/a	n/a	n/a	n/a	n/a	n/a	n/a	n/a	n/a	n/a
Heme_77	0.1	36	M	Peripheral blood	Acute lymphoid leukemia	Negative	n/a	Negative	n/a	n/a	n/a	n/a	n/a	n/a	n/a	n/a	n/a	n/a	n/a	n/a	n/a
Heme_78	0.8	40	M	Bone marrow	Acute lymphoid leukemia	Clinically actionable	Recurrent	NUP98::NSD1	NUP98 (NM_016320.4); NSD1 (NM_022455.4)	NUP98 exon 12; NSD1 exon 6	Gene fusion	TRUE	chr11:3765739,chr5:176662822	n/a	Fusion	n/a	183	997	26.51	Sanger sequencing	Tier II
Heme_79	0.8	5	F	Bone marrow	Acute lymphoid leukemia	Negative	n/a	Negative	n/a	n/a	n/a	n/a	n/a	n/a	n/a	n/a	n/a	n/a	n/a	n/a	n/a
Heme_80	0.9	16	F	Peripheral blood	B-cell acute lymphoid leukemia	Clinically actionable	Recurrent	NUP214::ABL1	NUP214 (NM_005085.4); ABL1 (NM_005157.6)	NUP214 exon 32; ABL1 exon 2	Gene fusion	TRUE	chr9:134098317,chr9:133729451	n/a	Fusion	n/a	242	925	47.19	Sanger sequencing	Tier I
Heme_81	0.4	18	M	Bone marrow	B-cell acute lymphoid leukemia	Negative	n/a	Negative	n/a	n/a	n/a	n/a	n/a	n/a	n/a	n/a	n/a	n/a	n/a	n/a	n/a
Heme_82	0.85	16	M	Bone marrow	Acute leukemia, NOS	Negative	n/a	Negative	n/a	n/a	n/a	n/a	n/a	n/a	n/a	n/a	n/a	n/a	n/a	n/a	n/a
Heme_83	0.7	63	M	Bone marrow	Acute lymphoid leukemia	Clinically actionable	Recurrent	IKZF1 deletion	IKZF1 (NM_006060.4)	Exon 4-Exon 7	Intragenic deletion	TRUE	chr7:50367353,chr7:50467616	100263	Oncogenic Isoform	Exon(s) Skipped	927	8930	86.72	Sanger sequencing	Tier II
Heme_84	0.25	35	M	Peripheral blood	B-cell acute lymphoid leukemia	Negative	n/a	Negative	n/a	n/a	n/a	n/a	n/a	n/a	n/a	n/a	n/a	n/a	n/a	n/a	n/a
Heme_85	0.8	63	M	Bone marrow	Acute lymphoid leukemia	Clinically actionable	Recurrent	BCR::ABL1	BCR (NM_004327.3); ABL1 (NM_005157.5)	BCR exon 1; ABL1 exon 2	Gene fusion	TRUE	chr22:23524426,chr9:133729451	n/a	Fusion	n/a	301	746	49.9	Sanger sequencing	Tier I
Heme_86	0.7	67	M	Peripheral blood	Acute lymphoid leukemia	Negative	n/a	Negative	n/a	n/a	n/a	n/a	n/a	n/a	n/a	n/a	n/a	n/a	n/a	n/a	n/a
Heme_87	0.6	70	F	Bone marrow	B-cell acute lymphoid leukemia	Clinically actionable	Recurrent	NF1 deletion	NF1 (NM_000267.3)	Exon 14-Exon 36	Intragenic deletion	TRUE	chr17:29546136,chr17:29652838	106702	Novel Isoform	Exon(s) Skipped	33	40	28.57	Sanger sequencing	Tier II
Heme_88	0.8	23	M	Bone marrow	Acute leukemia, NOS	Negative	n/a	Negative	n/a	n/a	n/a	n/a	n/a	n/a	n/a	n/a	n/a	n/a	n/a	n/a	n/a
Heme_89	0.7	20	F	Bone marrow	B-cell acute lymphoid leukemia	Clinically actionable	Recurrent	FLT3 ITD	FLT3 (NM_004119.2)	Exon 14	Internal tandem duplication	TRUE	chr13:28603406,chr1:1|chr1:1,chr13:28608024	21	Novel Isoform	Exons Out Of Order, Intronic, Possible FLT3 ITD Mutation	13	17	1.04	CICERO, Sanger sequencing	Tier II
Heme_90	0.5	15	M	Bone marrow	Acute leukemia, NOS	Clinically actionable	Recurrent	RUNX1::RUNX1T1	RUNX1 (NM_001754.5); RUNX1T1 (NM_175636.2)	RUNX1 exon 6; RUNX1T1 exon 3	Gene fusion	TRUE	chr21:36231771,chr8:93029591	n/a	Fusion	n/a	590	3487	27.15	Sanger sequencing	Tier I
Heme_91	0.8	71	M	Bone marrow	Acute lymphoid leukemia	Clinically actionable	Recurrent	BCL2::IGH	BCL2 (NM_000633.2); IGH (NR_990001.1)	BCL2 exon 3; IGH exon 1	Gene fusion	TRUE	chr18:60793554,chr14:106329468	n/a	Fusion	n/a	264	824	96.94	Sanger sequencing	Tier I
Heme_92	0.7	55	F	Peripheral blood	B-cell acute lymphoid leukemia	Clinically actionable	Recurrent	BCR::ABL1	BCR (NM_004327.3); ABL1 (NM_005157.5)	BCR exon 1; ABL1 exon 2	Gene fusion	TRUE	chr22:23524426,chr9:133729451	n/a	Fusion	n/a	481	1857	51.21	Sanger sequencing	Tier I
Heme_92	0.7	55	F	Peripheral blood	B-cell acute lymphoid leukemia	Clinically actionable	Recurrent	IKZF1 deletion	IKZF1 (NM_006060.4)	Exon 2-Exon 7	Intragenic deletion	TRUE	chr7:50344518,chr7:50467616	123098	Oncogenic Isoform	Exon(s) Skipped	397	1699	33.33	Sanger sequencing	Tier II
Heme_93	0.95	2	M	Bone marrow	Acute lymphoid leukemia	Clinically actionable	Recurrent	PAX5 deletion	PAX5 (NM_016734.2)	Exon 2-Exon 6	Intragenic deletion	FALSE	chr9:37033983,chr9:36923481	110502	Novel Isoform	Exon(s) Skipped	26	51	0.5	Sanger sequencing	Tier II
Heme_94	0.1	41	M	Peripheral blood	Eosinophilia	Negative	n/a	Negative	n/a	n/a	n/a	n/a	n/a	n/a	n/a	n/a	n/a	n/a	n/a	n/a	n/a
Heme_95	0.6	11	M	Bone marrow	B-cell acute lymphoid leukemia	Negative	n/a	Negative	n/a	n/a	n/a	n/a	n/a	n/a	n/a	n/a	n/a	n/a	n/a	n/a	n/a
Heme_96	0.8	20	M	Bone marrow	Acute lymphoid leukemia	Negative	n/a	Negative	n/a	n/a	n/a	n/a	n/a	n/a	n/a	n/a	n/a	n/a	n/a	n/a	n/a
Heme_97	0.8	8	M	Bone marrow	Acute lymphoid leukemia	Clinically actionable	Recurrent	IKZF1 deletion	IKZF1 (NM_006060.4)	Exon 4-Exon 7	Intragenic deletion	TRUE	chr7:50367353,chr7:50467616	100263	Oncogenic Isoform	Exon(s) Skipped	515	2774	57.62	Sanger sequencing	Tier II
Heme_98	0.3	68	F	Bone marrow	Acute lymphoid leukemia	Negative	n/a	Negative	n/a	n/a	n/a	n/a	n/a	n/a	n/a	n/a	n/a	n/a	n/a	n/a	n/a
Heme_99	0.8	18	F	Bone marrow	B-cell acute lymphoid leukemia	Clinically actionable	Recurrent	IKZF1 deletion	IKZF1 (NM_006060.4)	Exon 4-Exon 7	Intragenic deletion	TRUE	chr7:50367353,chr7:50467616	100263	Oncogenic Isoform	Exon(s) Skipped	580	5894	65.72	Sanger sequencing	Tier II
Heme_100	0.93	12	M	Bone marrow	Acute lymphoid leukemia	Clinically actionable	Recurrent	KMT2A::MLLT1	KMT2A (NM_005933.3); MLLT1 (NM_005934.3)	KMT2A exon 10; MLLT1 exon 2	Gene fusion	TRUE	chr11:118355690,chr19:6270770	n/a	Fusion	n/a	303	1432	48.17	Sanger sequencing	Tier I
Heme_101	0.1	1	M	Peripheral blood	Acute lymphoid leukemia	Clinically actionable	Recurrent	KMT2A::MLLT3	KMT2A (NM_005933.3); MLLT3 (NM_004529.3)	KMT2A exon 7; MLLT3 intron 1	Gene fusion	TRUE	chr11:118352658,chr1:1|chr1:13,chr9:20620863	n/a	Fusion	n/a	19	44	17.12	Sanger sequencing, FISH	Tier I
Heme_102	0.2	29	M	Peripheral blood	B-cell acute lymphoid leukemia	Negative	n/a	Negative	n/a	n/a	n/a	n/a	n/a	n/a	n/a	n/a	n/a	n/a	n/a	n/a	n/a
Heme_103	0.9	20	M	Bone marrow	Acute lymphoid leukemia	Clinically actionable	Recurrent	IKZF1 deletion	IKZF1 (NM_006060.4)	Exon 4-Exon 7	Intragenic deletion	TRUE	chr7:50367353,chr7:50467616	100263	Oncogenic Isoform	Exon(s) Skipped	394	2125	42.49	Sanger sequencing	Tier II
Heme_104	0.7	15	M	Peripheral blood	Acute leukemia, NOS	Clinically actionable	Recurrent	RUNX1::RUNX1T1	RUNX1 (NM_001754.5); RUNX1T1 (NM_175636.2)	RUNX1 exon 6; RUNX1T1 exon 3	Gene fusion	TRUE	chr21:36231771,chr8:93029591	n/a	Fusion	n/a	655	6141	27.05	Sanger sequencing	Tier I
Heme_105	0.13	59	F	Peripheral blood	Acute lymphoid leukemia	Negative	n/a	Negative	n/a	n/a	n/a	n/a	n/a	n/a	n/a	n/a	n/a	n/a	n/a	n/a	n/a
Heme_106	0.5	67	F	Peripheral blood	Acute leukemia, NOS	Negative	n/a	Negative	n/a	n/a	n/a	n/a	n/a	n/a	n/a	n/a	n/a	n/a	n/a	n/a	n/a
Heme_107	0.85	59	M	Bone marrow	B-cell acute lymphoid leukemia	Clinically actionable	Recurrent	BCR::ABL1	BCR (NM_004327.3); ABL1 (NM_005157.5)	BCR exon 1; ABL1 exon 2	Gene fusion	TRUE	chr22:23524426,chr9:133729451	n/a	Fusion	n/a	242	631	44.56	Sanger sequencing	Tier I
Heme_107	0.85	59	M	Bone marrow	B-cell acute lymphoid leukemia	Clinically actionable	Recurrent	IKZF1 deletion	IKZF1 (NM_006060.4)	Exon 2-Exon 7	Intragenic deletion	TRUE	chr7:50344518,chr7:50467616	123098	Oncogenic Isoform	Exon(s) Skipped	501	3015	26.83	Sanger sequencing	Tier II
Heme_108	0.1	58	M	Peripheral blood	B-cell acute lymphoid leukemia	Negative	n/a	Negative	n/a	n/a	n/a	n/a	n/a	n/a	n/a	n/a	n/a	n/a	n/a	n/a	n/a
Heme_109	0.1	55	F	Bone marrow	B-cell acute lymphoid leukemia	Negative	n/a	Negative	n/a	n/a	n/a	n/a	n/a	n/a	n/a	n/a	n/a	n/a	n/a	n/a	n/a
Heme_110	0.85	69	M	Bone marrow	B-cell acute lymphoid leukemia	Negative	n/a	Negative	n/a	n/a	n/a	n/a	n/a	n/a	n/a	n/a	n/a	n/a	n/a	n/a	n/a
Heme_111	0.8	27	F	Bone marrow	Acute lymphoid leukemia	Clinically actionable	Recurrent	SSBP2::CSF1R	SSBP2 (NM_001256732); CSF1R (NM_005211.3)	SSBP2 exon 16; CSF1R exon 12	Gene fusion	TRUE	chr5:80724404,chr5:149441412	n/a	Fusion	n/a	269	1480	71.19	Sanger sequencing	Tier I
Heme_112	0.45	9	F	Bone marrow	B-cell acute lymphoid leukemia	Negative	n/a	Negative	n/a	n/a	n/a	n/a	n/a	n/a	n/a	n/a	n/a	n/a	n/a	n/a	n/a
Heme_113	0.1	75	M	Bone marrow	B-cell acute lymphoid leukemia	Negative	n/a	Negative	n/a	n/a	n/a	n/a	n/a	n/a	n/a	n/a	n/a	n/a	n/a	n/a	n/a
Heme_114	0.6	1	M	Bone marrow	Abnormal B cell population	Negative	n/a	Negative	n/a	n/a	n/a	n/a	n/a	n/a	n/a	n/a	n/a	n/a	n/a	n/a	n/a
Heme_115	0.9	17	M	Bone marrow	Acute lymphoid leukemia	Negative	n/a	Negative	n/a	n/a	n/a	n/a	n/a	n/a	n/a	n/a	n/a	n/a	n/a	n/a	n/a
Heme_116	0.8	12	F	Bone marrow	Acute lymphoid leukemia	Clinically actionable	Recurrent	ETV6::RUNX1	ETV6 (NM_001987.4); RUNX1 (NM_001754.4)	ETV6 exon 5; RUNX1 exon 4	Gene fusion	TRUE	chr12:12022903,chr21:36259393	n/a	Fusion	n/a	363	1226	24.19	Sanger sequencing	Tier I
Heme_117	0.8	4	F	Bone marrow	B-cell acute lymphoid leukemia	Clinically actionable	Recurrent	IKZF1 deletion	IKZF1 (NM_006060.4)	Exon 4-Exon 7	Intragenic deletion	TRUE	chr7:50367353,chr7:50467616	100263	Oncogenic Isoform	Exon(s) Skipped	530	2946	50.36	Sanger sequencing	Tier II
Heme_117	0.8	4	F	Bone marrow	B-cell acute lymphoid leukemia	Clinically actionable	Recurrent	PAX5::NOL4L	PAX5 (NM_001280548.1); NOL4L (NM_080616.4)	PAX5 exon 8; NOL4L exon 3	Gene fusion	TRUE	chr9:36882001,chr20:31044198	n/a	Fusion	n/a	405	3730	26.75	Sanger sequencing	Tier II
Heme_118	0.15	49	M	Bone marrow	Acute leukemia, NOS	Negative	n/a	Negative	n/a	n/a	n/a	n/a	n/a	n/a	n/a	n/a	n/a	n/a	n/a	n/a	n/a
Heme_119	0.8	23	F	Bone marrow	Acute lymphoid leukemia	Negative	n/a	Negative	n/a	n/a	n/a	n/a	n/a	n/a	n/a	n/a	n/a	n/a	n/a	n/a	n/a
Heme_120	0.85	47	F	Peripheral blood	B-cell acute lymphoid leukemia	Clinically actionable	Recurrent	BCR::ABL1	BCR (NM_004327.3); ABL1 (NM_005157.5)	BCR exon 1; ABL1 exon 2	Gene fusion	TRUE	chr22:23524426,chr9:133729451	n/a	Fusion	n/a	457	1371	59.9	Sanger sequencing	Tier I
Heme_121	0.9	7	M	Bone marrow	Acute leukemia, NOS	Clinically actionable	Recurrent	EBF1::PDGFRB	EBF1 (NM_024007.5); PDGFRB (NM_002609.4)	EBF1 exon 14; PDGFRB exon 11	Gene fusion	TRUE	chr5:158139162,chr5:149506177	n/a	Fusion	n/a	675	4264	33.87	Sanger sequencing	Tier I
Heme_121	0.9	7	M	Bone marrow	Acute leukemia, NOS	Clinically actionable	Recurrent	IKZF1 deletion	IKZF1 (NM_006060.4)	Exon 4-Exon 7	Intragenic deletion	TRUE	chr7:50367353,chr7:50467616	100263	Oncogenic Isoform	Exon(s) Skipped	723	6913	59.69	Sanger sequencing	Tier II
Heme_123	0.25	70	M	Peripheral blood	Acute lymphoid leukemia	Negative	n/a	Negative	n/a	n/a	n/a	n/a	n/a	n/a	n/a	n/a	n/a	n/a	n/a	n/a	n/a
Heme_124	0.5	30	M	Bone marrow	Indication not provided	Negative	n/a	Negative	n/a	n/a	n/a	n/a	n/a	n/a	n/a	n/a	n/a	n/a	n/a	n/a	n/a
Heme_125	0.85	8	F	Bone marrow	B-cell acute lymphoid leukemia	Negative	n/a	Negative	n/a	n/a	n/a	n/a	n/a	n/a	n/a	n/a	n/a	n/a	n/a	n/a	n/a
Heme_126	0.85	4	F	Bone marrow	B-cell acute lymphoid leukemia	Negative	n/a	Negative	n/a	n/a	n/a	n/a	n/a	n/a	n/a	n/a	n/a	n/a	n/a	n/a	n/a
Heme_127	0.9	14	F	Bone marrow	Acute lymphoid leukemia	Negative	n/a	Negative	n/a	n/a	n/a	n/a	n/a	n/a	n/a	n/a	n/a	n/a	n/a	n/a	n/a
Heme_128	0.3	23	M	Bone marrow	MPO negative blasts	Negative	n/a	Negative	n/a	n/a	n/a	n/a	n/a	n/a	n/a	n/a	n/a	n/a	n/a	n/a	n/a
Heme_129	0.85	28	F	Bone marrow	MPO negative blasts	Negative	n/a	Negative	n/a	n/a	n/a	n/a	n/a	n/a	n/a	n/a	n/a	n/a	n/a	n/a	n/a
Heme_130	0.65	19	F	Bone marrow	MPO negative blasts	Negative	n/a	Negative	n/a	n/a	n/a	n/a	n/a	n/a	n/a	n/a	n/a	n/a	n/a	n/a	n/a
Heme_131	0.1	18	M	Bone marrow	Acute lymphoid leukemia	Negative	n/a	Negative	n/a	n/a	n/a	n/a	n/a	n/a	n/a	n/a	n/a	n/a	n/a	n/a	n/a
Heme_132	0.9	2	M	Bone marrow	Indication not provided	Negative	n/a	Negative	n/a	n/a	n/a	n/a	n/a	n/a	n/a	n/a	n/a	n/a	n/a	n/a	n/a
Heme_133	0.4	67	F	Bone marrow	B-cell acute lymphoid leukemia	Clinically actionable	Recurrent	FLT3 ITD	FLT3 (NM_004119.2)	Exon 14	Internal tandem duplication	TRUE	chr13:28608254,chr1:1|chr1:4,chr13:28608279	30	Novel Isoform	Exons Out Of Order, Possible FLT3 ITD Mutation	153	252	24.32	CICERO, Sanger sequencing	Tier II
Heme_134	0.9	7	F	Bone marrow	Acute lymphoid leukemia	Negative	n/a	Negative	n/a	n/a	n/a	n/a	n/a	n/a	n/a	n/a	n/a	n/a	n/a	n/a	n/a
Heme_135	0.7	9	M	Bone marrow	B-cell acute lymphoid leukemia	Negative	n/a	Negative	n/a	n/a	n/a	n/a	n/a	n/a	n/a	n/a	n/a	n/a	n/a	n/a	n/a
Heme_136	0.35	30	M	Bone marrow	B-cell acute lymphoid leukemia	Negative	n/a	Negative	n/a	n/a	n/a	n/a	n/a	n/a	n/a	n/a	n/a	n/a	n/a	n/a	n/a
Heme_137	0.9	75	F	Peripheral blood	Acute lymphoid leukemia	Negative	n/a	Negative	n/a	n/a	n/a	n/a	n/a	n/a	n/a	n/a	n/a	n/a	n/a	n/a	n/a
Heme_138	0.5	14	F	Bone marrow	B-cell acute lymphoid leukemia	Clinically actionable	Recurrent	IGH-AS::CRLF2	IGH-AS (NR_990002.1); CRLF2 (NM_022148.3)	IGH-AS exon 1; CRLF2 exon 1	Gene fusion	FALSE	chr14:106283555,chrX:1331529	n/a	Fusion	n/a	7	7	0.03	Sanger sequencing	Tier II
Heme_139	0.8	39	F	Peripheral blood	Acute lymphoid leukemia	Negative	n/a	Negative	n/a	n/a	n/a	n/a	n/a	n/a	n/a	n/a	n/a	n/a	n/a	n/a	n/a
Heme_140	0.9	4	M	Bone marrow	Acute lymphoid leukemia	Clinically actionable	Recurrent	FLT3 ITD	FLT3 (NM_004119.2)	Exon 14	Internal tandem duplication	TRUE	chr13:28608221,chr1:1|chr1:11,chr13:28608299	90	Novel Isoform	Exons Out Of Order, Possible FLT3 ITD Mutation	118	213	22.14	CICERO, Sanger sequencing	Tier II
Heme_141	0.8	56	M	Peripheral blood	B-cell acute lymphoid leukemia	Clinically actionable	Recurrent	NF1 deletion	NF1 (NM_000267.3)	Exon 14-Exon 36	Intragenic deletion	FALSE	chr17:29546136,chr17:29652838	106702	Novel Isoform	Exon(s) Skipped	8	8	3.92	Sanger sequencing	Tier II
Heme_142	0.9	3	F	Bone marrow	B-cell acute lymphoid leukemia	Negative	n/a	Negative	n/a	n/a	n/a	n/a	n/a	n/a	n/a	n/a	n/a	n/a	n/a	n/a	n/a
Heme_143	0.85	59	M	Peripheral blood	Acute lymphoid leukemia	Negative	n/a	Negative	n/a	n/a	n/a	n/a	n/a	n/a	n/a	n/a	n/a	n/a	n/a	n/a	n/a
Heme_144	0.2	49	M	Bone marrow	Acute lymphoid leukemia	Negative	n/a	Negative	n/a	n/a	n/a	n/a	n/a	n/a	n/a	n/a	n/a	n/a	n/a	n/a	n/a
Heme_145	0.8	28	M	Bone marrow	Acute leukemia, NOS	Clinically actionable	Recurrent	CBFB::MYH11	CBFB (NM_001755.3); MYH11 (NM_002474.3)	CBFB exon 5; MYH11 exon 28	Gene fusion	TRUE	chr16:67116211,chr16:15820911	n/a	Fusion	n/a	200	771	54.72	Sanger sequencing	Tier I
Heme_146	0.5	37	M	Bone marrow	Acute lymphoid leukemia	Clinically actionable	Recurrent	BCR::ABL1	BCR (NM_004327.3); ABL1 (NM_005157.5)	BCR exon 1; ABL1 exon 2	Gene fusion	TRUE	chr22:23524426,chr9:133729451	n/a	Fusion	n/a	366	1096	49.28	Sanger sequencing	Tier I
Heme_146	0.5	37	M	Bone marrow	Acute lymphoid leukemia	Clinically actionable	Recurrent	IKZF1 deletion	IKZF1 (NM_006060.4)	Exon 4-Exon 7	Intragenic deletion	TRUE	chr7:50367353,chr7:50467616	100263	Oncogenic Isoform	Exon(s) Skipped	687	5565	53.76	Sanger sequencing	Tier II
Heme_147	0.8	2	M	Bone marrow	Acute lymphoid leukemia	Clinically actionable	Recurrent	ETV6::ABL1	ETV6 (NM_001987.4); ABL1 (NM_005157.4)	ETV6 exon 5; ABL1 exon 2	Gene fusion	TRUE	chr12:12022903,chr9:133729451	n/a	Fusion	n/a	136	272	15.5	Sanger sequencing	Tier I
Heme_148	0.75	27	F	Peripheral blood	B-cell acute lymphoid leukemia	Negative	n/a	Negative	n/a	n/a	n/a	n/a	n/a	n/a	n/a	n/a	n/a	n/a	n/a	n/a	n/a
Heme_149	0.75	51	M	Bone marrow	MPO negative blasts	Negative	n/a	Negative	n/a	n/a	n/a	n/a	n/a	n/a	n/a	n/a	n/a	n/a	n/a	n/a	n/a
Heme_150	0.4	11	F	Bone marrow	Acute lymphoid leukemia	Variant of Uncertain Significance	Novel	BCAT1::LRMP	BCAT1 (NM_005504.7); LRMP (NM_006152.3)	BCAT1 exon 1; LRMP exon 6	Gene fusion	FALSE	chr12:25101861,chr12:25232178	n/a	Fusion	n/a	5	7	0.2	Sanger sequencing	Tier III
Heme_151	0.3	62	F	Peripheral blood	Acute lymphoid leukemia	Negative	n/a	Negative	n/a	n/a	n/a	n/a	n/a	n/a	n/a	n/a	n/a	n/a	n/a	n/a	n/a
Heme_152	0.1	63	F	Bone marrow	Acute lymphoid leukemia	Negative	n/a	Negative	n/a	n/a	n/a	n/a	n/a	n/a	n/a	n/a	n/a	n/a	n/a	n/a	n/a
Heme_153	0.9	3	F	Peripheral blood	Acute leukemia, NOS	Clinically actionable	Recurrent	TCF3::PBX1	TCF3 (NM_003200.3); PBX1 (NM_002585.3)	TCF3 exon 16; PBX1 exon 3	Gene fusion	TRUE	chr19:1619110,chr1:164761731	n/a	Fusion	n/a	586	4942	72.88	Sanger sequencing	Tier I
Heme_154	0.5	40	M	Bone marrow	Indication not provided	Negative	n/a	Negative	n/a	n/a	n/a	n/a	n/a	n/a	n/a	n/a	n/a	n/a	n/a	n/a	n/a
Heme_155	0.5	75	M	Peripheral blood	Acute lymphoid leukemia	Negative	n/a	Negative	n/a	n/a	n/a	n/a	n/a	n/a	n/a	n/a	n/a	n/a	n/a	n/a	n/a
Heme_156	0.4	20	M	Bone marrow	Acute lymphoid leukemia	Variant of Uncertain Significance	Novel	CCND3::FIG4	CCND3 (NM_001760.3); FIG4 (NM_014845.5)	CCND3 exon 4; FIG4 exon 2	Gene fusion	FALSE	chr6:41904297,chr6:110036281	n/a	Fusion	n/a	30	49	1.68	Sanger sequencing	Tier III
Heme_157	0.9	6	F	Bone marrow	B-cell acute lymphoid leukemia	Negative	n/a	Negative	n/a	n/a	n/a	n/a	n/a	n/a	n/a	n/a	n/a	n/a	n/a	n/a	n/a
Heme_158	0.75	24	M	Bone marrow	Acute lymphoid leukemia	Clinically actionable	Recurrent	EPOR::IGH-AS	EPOR (NM_000121.3); IGH-AS (NR_990002.1)	EPOR exon 8; IGH-AS exon 1	Gene fusion	TRUE	chr19:11488702,chr14:107048685	n/a	Fusion	n/a	60	275	18	Sanger sequencing	Tier II
Heme_158	0.75	24	M	Bone marrow	Acute lymphoid leukemia	Clinically actionable	Recurrent	IKZF1 deletion	IKZF1 (NM_006060.4)	Exon 4-Exon 7	Intragenic deletion	TRUE	chr7:50367353,chr7:50467616	100263	Oncogenic Isoform	Exon(s) Skipped	447	3128	51.1	Sanger sequencing	Tier II
Heme_159	0.85	9	M	Peripheral blood	Acute lymphoid leukemia	Clinically actionable	Recurrent	ETV6::RUNX1	ETV6 (NM_001987.4); RUNX1 (NM_001754.4)	ETV6 exon 5; RUNX1 exon 3	Gene fusion	TRUE	chr12:12022903,chr21:36265260	n/a	Fusion	n/a	173	432	13.38	Sanger sequencing	Tier I
Heme_160	0.85	59	M	Bone marrow	Acute lymphoid leukemia	Clinically actionable	Recurrent	IKZF1 deletion	IKZF1 (NM_006060.4)	Exon 2-Exon 7	Intragenic deletion	TRUE	chr7:50344518,chr7:50467616	123098	Oncogenic Isoform	Exon(s) Skipped	339	1427	69.71	Sanger sequencing	Tier II
Heme_161	0.9	4	F	Bone marrow	Acute lymphoid leukemia	Negative	n/a	Negative	n/a	n/a	n/a	n/a	n/a	n/a	n/a	n/a	n/a	n/a	n/a	n/a	n/a
Heme_162	0.1	53	M	Peripheral blood	Acute lymphoid leukemia	Negative	n/a	Negative	n/a	n/a	n/a	n/a	n/a	n/a	n/a	n/a	n/a	n/a	n/a	n/a	n/a
Heme_163	0.2	20	M	Bone marrow	Acute lymphoid leukemia	Clinically actionable	Recurrent	ZC3HAV1::ABL2	ZC3HAV1 (NM_020119.3); ABL2 (NM_007314.3)	ZC3HAV1 exon 12; ABL1 exon 2	Gene fusion	TRUE	chr7:138738197,chr1:179102509	n/a	Fusion	n/a	134	432	58.3	Sanger sequencing	Tier I
Heme_163	0.2	20	M	Bone marrow	Acute lymphoid leukemia	Clinically actionable	Recurrent	ZC3HAV1::ABL2	ZC3HAV1 (NM_020119.3); ABL2 (NM_007314.3)	ZC3HAV1 exon 12; ABL1 exon 3	Gene fusion	TRUE	chr7:138738197,chr1:179100616	n/a	Fusion	n/a	28	43	5.77	Sanger sequencing	Tier I
Heme_164	0.2	10	F	Bone marrow	Acute lymphoid leukemia	Negative	n/a	Negative	n/a	n/a	n/a	n/a	n/a	n/a	n/a	n/a	n/a	n/a	n/a	n/a	n/a
Heme_165	0.1	2	M	Bone marrow	Myeloid neoplasm	Clinically actionable	Recurrent	RBM15::MKL1	RBM15 (NM_022768.4); MKL1 (NM_020831.4)	RBM15 exon 1; MKL1 exon 5	Gene fusion	TRUE	chr1:110884890,chr22:40831558	n/a	Fusion	n/a	46	64	0.97	Sanger sequencing	Tier I
Heme_166	0.7	11	M	Bone marrow	Acute leukemia, NOS	Clinically actionable	Recurrent	RUNX1::RUNX1T1	RUNX1 (NM_001754.5); RUNX1T1 (NM_175636.2)	RUNX1 exon 6; RUNX1T1 exon 3	Gene fusion	TRUE	chr21:36231771,chr8:93029591	n/a	Fusion	n/a	426	2247	19.14	Sanger sequencing	Tier I
Heme_167	0.8	63	F	Bone marrow	B-cell acute lymphoid leukemia	Negative	n/a	Negative	n/a	n/a	n/a	n/a	n/a	n/a	n/a	n/a	n/a	n/a	n/a	n/a	n/a
Heme_168	0.75	32	M	Lymph node, FFPE	B-cell acute lymphoid leukemia	Negative	n/a	Negative	n/a	n/a	n/a	n/a	n/a	n/a	n/a	n/a	n/a	n/a	n/a	n/a	n/a
Heme_169	0.55	11	M	Bone marrow	Acute lymphoid leukemia	Clinically actionable	Recurrent	IKZF1 deletion	IKZF1 (NM_006060.4)	Exon 4-Exon 7	Intragenic deletion	TRUE	chr7:50367353,chr7:50467616	100263	Oncogenic Isoform	Exon(s) Skipped	284	599	28.77	Sanger sequencing	Tier II
Heme_170	0.8	7	M	Bone marrow	B-cell acute lymphoid leukemia	Variant of Uncertain Significance	Novel	RUNX1::B2M	RUNX1 (NM_001754.4); B2M (NM_004048.2)	RUNX1 exon 3; B2M exon 2	Gene fusion	FALSE	chr21:36265222,chr15:45007621	n/a	Fusion	n/a	5	5	0.06	Sanger sequencing	Tier III
Heme_171	0.85	1	M	Bone marrow	B-cell acute lymphoid leukemia	Clinically actionable	Recurrent	ETV6::RUNX1	ETV6 (NM_001987.4); RUNX1 (NM_001754.4)	ETV6 exon 5; RUNX1 exon 4	Gene fusion	TRUE	chr12:12022903,chr21:36259393	n/a	Fusion	n/a	304	731	19.03	Sanger sequencing	Tier I
Heme_172	0.9	63	F	Bone marrow	B-cell acute lymphoid leukemia	Clinically actionable	Recurrent	BCR::ABL1	BCR (NM_004327.3); ABL1 (NM_005157.5)	BCR exon 1; ABL1 exon 2	Gene fusion	TRUE	chr22:23524426,chr9:133729451	n/a	Fusion	n/a	424	1200	54.67	Sanger sequencing	Tier I
Heme_172	0.9	63	F	Bone marrow	B-cell acute lymphoid leukemia	Clinically actionable	Recurrent	IKZF1 deletion	IKZF1 (NM_006060.4)	Exon 4-Exon 7	Intragenic deletion	TRUE	chr7:50367353,chr7:50467616	100263	Oncogenic Isoform	Exon(s) Skipped	635	3679	68.92	Sanger sequencing	Tier II
Heme_173	0.9	10	M	Bone marrow	B-cell acute lymphoid leukemia	Negative	n/a	Negative	n/a	n/a	n/a	n/a	n/a	n/a	n/a	n/a	n/a	n/a	n/a	n/a	n/a
Heme_174	0.5	60	M	Bone marrow	B-cell acute lymphoid leukemia	Negative	n/a	Negative	n/a	n/a	n/a	n/a	n/a	n/a	n/a	n/a	n/a	n/a	n/a	n/a	n/a
Heme_175	0.8	50	M	Bone marrow	B-cell acute lymphoid leukemia	Negative	n/a	Negative	n/a	n/a	n/a	n/a	n/a	n/a	n/a	n/a	n/a	n/a	n/a	n/a	n/a
Heme_176	0.75	57	F	Peripheral blood	Mixed lineage acute leukemia	Negative	n/a	Negative	n/a	n/a	n/a	n/a	n/a	n/a	n/a	n/a	n/a	n/a	n/a	n/a	n/a
Heme_177	0.6	8	F	Bone marrow	Acute lymphoid leukemia	Clinically actionable	Recurrent	IKZF1 deletion	IKZF1 (NM_006060.4)	Exon 2-Exon 7	Intragenic deletion	TRUE	chr7:50344518,chr7:50467616	123098	Oncogenic Isoform	Exon(s) Skipped	227	559	29.64	Sanger sequencing	Tier II
Heme_177	0.6	8	F	Bone marrow	Acute lymphoid leukemia	Clinically actionable	Recurrent	RCSD1::ABL2	RCSD1 (NM_052862.4); ABL2 (NM_007314.4)	RCSD1 exon 2; ABL2 exon 5	Gene fusion	TRUE	chr1:167654747,chr1:179091002	n/a	Fusion	n/a	203	854	65.59	Sanger sequencing	Tier I
Heme_178	0.9	22	M	Peripheral blood	Acute lymphoid leukemia	Clinically actionable	Recurrent	FLT3 ITD	FLT3 (NM_004119.2)	Exon 14	Internal tandem duplication	TRUE	chr13:28608263,chr1:1|chr1:12,chr13:28608286	36	Novel Isoform	Exons Out Of Order, Possible FLT3 ITD Mutation	538	1891	51.44	CICERO	Tier II
Heme_179	0.75	10	M	Bone marrow	Acute lymphoid leukemia	Negative	n/a	Negative	n/a	n/a	n/a	n/a	n/a	n/a	n/a	n/a	n/a	n/a	n/a	n/a	n/a
Heme_180	0.65	9	F	Peripheral blood	B-cell acute lymphoid leukemia	Clinically actionable	Recurrent	IKZF1 deletion	IKZF1 (NM_006060.4)	Exon 4-Exon 7	Intragenic deletion	TRUE	chr7:50367353,chr7:50467616	100263	Oncogenic Isoform	Exon(s) Skipped	86	135	10.86	Sanger sequencing	Tier II
Heme_181	0.8	77	M	Bone marrow	Acute lymphoid leukemia	Clinically actionable	Recurrent	BCR::ABL1	BCR (NM_004327.3); ABL1 (NM_005157.5)	BCR exon 1; ABL1 exon 2	Gene fusion	TRUE	chr22:23524426,chr9:133729451	n/a	Fusion	n/a	500	2266	42.17	Sanger sequencing	Tier I
Heme_182	0.9	59	M	Bone marrow	B-cell acute lymphoid leukemia	Clinically actionable	Recurrent	ATF7IP::PDGFRB	ATF7IP (NM_181352.2); PDGFRB (NM_002609.4)	ATF7IP exon 9; PDGFRB exon 11	Gene fusion	TRUE	chr12:14614067,chr5:149506177	n/a	Fusion	n/a	96	249	93.96	Sanger sequencing	Tier I
Heme_182	0.9	59	M	Bone marrow	B-cell acute lymphoid leukemia	Clinically actionable	Recurrent	IKZF1 deletion	IKZF1 (NM_006060.4)	Exon 2-Exon 7	Intragenic deletion	TRUE	chr7:50344518,chr7:50467616	123098	Oncogenic Isoform	Exon(s) Skipped	204	340	47.16	Sanger sequencing	Tier II
Heme_183	0.5	45	F	Bone marrow	B-cell acute lymphoid leukemia	Negative	n/a	Negative	n/a	n/a	n/a	n/a	n/a	n/a	n/a	n/a	n/a	n/a	n/a	n/a	n/a
Heme_184	0.85	17	F	Peripheral blood	Acute lymphoid leukemia	Negative	n/a	Negative	n/a	n/a	n/a	n/a	n/a	n/a	n/a	n/a	n/a	n/a	n/a	n/a	n/a
Heme_185	0.85	38	F	Bone marrow	Abnormal B cell population	Clinically actionable	Recurrent	BCR::ABL1	BCR (NM_004327.3); ABL1 (NM_005157.5)	BCR exon 1; ABL1 exon 2	Gene fusion	TRUE	chr22:23524426,chr9:133729451	n/a	Fusion	n/a	349	1087	57.27	Sanger sequencing	Tier I
Heme_186	0.85	51	F	Bone marrow	B-cell acute lymphoid leukemia	Negative	n/a	Negative	n/a	n/a	n/a	n/a	n/a	n/a	n/a	n/a	n/a	n/a	n/a	n/a	n/a
Heme_187	0.7	58	M	Peripheral blood	B-cell acute lymphoid leukemia	Clinically actionable	Recurrent	IKZF2::ERBB4	IKZF2 (NM_016260.2); ERBB4 (NM_005235.2)	IKZF2 exon 3; ERBB4 exon 2	Gene fusion	TRUE	chr2:214012432,chr2:212989628	n/a	Fusion	n/a	8	10	1.09	Sanger sequencing	Tier II
Heme_188	0.85	5	F	Bone marrow	Acute lymphoid leukemia	Negative	n/a	Negative	n/a	n/a	n/a	n/a	n/a	n/a	n/a	n/a	n/a	n/a	n/a	n/a	n/a
Heme_189	0.4	6	M	Bone marrow	Acute lymphoid leukemia	Clinically actionable	Recurrent	ETV6::RUNX1	ETV6 (NM_001987.4); RUNX1 (NM_001754.4)	ETV6 exon 5; RUNX1 exon 4	Gene fusion	TRUE	chr12:12022903,chr21:36259393	n/a	Fusion	n/a	222	742	26.01	Sanger sequencing	Tier I
Heme_189	0.4	6	M	Bone marrow	Acute lymphoid leukemia	Clinically actionable	Recurrent	NF1 deletion	NF1 (NM_000267.3)	Exon 14-Exon 55	Intragenic deletion	FALSE	chr17:29546136,chr17:29685987	139851	Novel Isoform	Exon(s) Skipped	3	6	4.41	Sanger sequencing	Tier II
Heme_190	0.9	5	M	Bone marrow	B-cell acute lymphoid leukemia	Negative	n/a	Negative	n/a	n/a	n/a	n/a	n/a	n/a	n/a	n/a	n/a	n/a	n/a	n/a	n/a
Heme_191	0.25	5	M	Bone marrow	B-cell acute lymphoid leukemia	Negative	n/a	Negative	n/a	n/a	n/a	n/a	n/a	n/a	n/a	n/a	n/a	n/a	n/a	n/a	n/a
Heme_192	0.8	9	M	Bone marrow	B-cell acute lymphoid leukemia	Clinically actionable	Recurrent	IKZF1 deletion	IKZF1 (NM_006060.4)	Exon 4-Exon 7	Intragenic deletion	TRUE	chr7:50367353,chr7:50467616	100263	Oncogenic Isoform	Exon(s) Skipped	741	5638	46.7	Sanger sequencing	Tier II
Heme_193	0.8	20	F	Peripheral blood	Acute lymphoid leukemia	Negative	n/a	Negative	n/a	n/a	n/a	n/a	n/a	n/a	n/a	n/a	n/a	n/a	n/a	n/a	n/a
Heme_194	0.1	15	F	Bone marrow	Acute lymphoid leukemia	Clinically actionable	Recurrent	EPOR::IGH-AS	EPOR (NM_000121.3); IGH-AS (NR_990002.1)	EPOR exon 8; IGH-AS exon 1	Gene fusion	FALSE	chr19:11488942,chr1:1|chr1:19,chr14:106346896	n/a	Fusion	n/a	261	1701	91.3	Sanger sequencing	Tier II
Heme_194	0.1	15	F	Bone marrow	Acute lymphoid leukemia	Clinically actionable	Recurrent	IKZF1 deletion	IKZF1 (NM_006060.4)	Exon 4-Exon 7	Intragenic deletion	TRUE	chr7:50367353,chr7:50467616	100263	Oncogenic Isoform	Exon(s) Skipped	104	201	5.36	Sanger sequencing	Tier II
Heme_195	0.4	0	F	Bone marrow	Acute megakaryoblastic leukemia	Clinically actionable	Recurrent	CBFA2T3::GLIS2	CBFA2T3 (NM_005187.5); GLIS2 (NM_0032575.2)	CBFA2T3 exon 11; GLIS2 exon 3	Gene fusion	TRUE	chr16:88945678,chr16:4384802	n/a	Fusion	n/a	125	251	98.82	Sanger sequencing	Tier I
Heme_196	0.9	10	M	Bone marrow	B-cell acute lymphoid leukemia	Negative	n/a	Negative	n/a	n/a	n/a	n/a	n/a	n/a	n/a	n/a	n/a	n/a	n/a	n/a	n/a
Heme_197	0.95	16	M	Bone marrow	Acute lymphoid leukemia	Negative	n/a	Negative	n/a	n/a	n/a	n/a	n/a	n/a	n/a	n/a	n/a	n/a	n/a	n/a	n/a
Heme_198	0.4	12	F	Bone marrow	Acute lymphoid leukemia	Negative	n/a	Negative	n/a	n/a	n/a	n/a	n/a	n/a	n/a	n/a	n/a	n/a	n/a	n/a	n/a
Heme_199	0.8	16	F	Bone marrow	B-cell acute lymphoid leukemia	Clinically actionable	Recurrent	ETV6::RUNX1	ETV6 (NM_001987.4); RUNX1 (NM_001754.4)	ETV6 exon 5; RUNX1 exon 4	Gene fusion	TRUE	chr12:12022903,chr21:36259393	n/a	Fusion	n/a	107	140	2.05	Sanger sequencing	Tier I
Heme_200	0.8	3	F	Bone marrow	B-cell acute lymphoid leukemia	Clinically actionable	Recurrent	ETV6::RUNX1	ETV6 (NM_001987.4); RUNX1 (NM_001754.4)	ETV6 exon 5; RUNX1 exon 3	Gene fusion	TRUE	chr12:12022903,chr21:36265260	n/a	Fusion	n/a	159	213	4.42	Sanger sequencing	Tier I
Heme_201	0.8	14	M	Peripheral blood	Acute lymphoid leukemia	Clinically actionable	Recurrent	BCR::ABL1	BCR (NM_004327.3); ABL1 (NM_005157.5)	BCR exon 13; ABL1 exon 2	Gene fusion	TRUE	chr22:23631808,chr9:133729451	n/a	Fusion	n/a	639	3603	53.9	Sanger sequencing	Tier I
Heme_202	0.9	13	M	Bone marrow	B-cell acute lymphoid leukemia	Negative	n/a	Negative	n/a	n/a	n/a	n/a	n/a	n/a	n/a	n/a	n/a	n/a	n/a	n/a	n/a
Heme_203	0.9	4	F	Bone marrow	B-cell acute lymphoid leukemia	Clinically actionable	Recurrent	ETV6::RUNX1	ETV6 (NM_001987.4); RUNX1 (NM_001754.4)	ETV6 exon 5; RUNX1 exon 3	Gene fusion	TRUE	chr12:12022903,chr21:36265260	n/a	Fusion	n/a	151	201	6.36	Sanger sequencing	Tier I
Heme_204	0.9	23	M	Bone marrow	Acute lymphoid leukemia	Clinically actionable	Recurrent	TERF2::JAK2	TERF2 (NM_005652.4); JAK2 (NM_004972.3)	TERF2 exon 10; JAK2 exon 19	Gene fusion	TRUE	chr16:69390812,chr9:5081725	n/a	Fusion	n/a	73	156	11.25	Sanger sequencing	Tier I
Heme_205	0.85	2	M	Bone marrow	Acute leukemia, NOS	Clinically actionable	Recurrent	ETV6::RUNX1	ETV6 (NM_001987.4); RUNX1 (NM_001754.4)	ETV6 exon 5; RUNX1 exon 3	Gene fusion	TRUE	chr12:12022903,chr21:36265260	n/a	Fusion	n/a	230	473	17.98	Sanger sequencing	Tier I
Heme_206	0.75	72	F	Bone marrow	B-cell acute lymphoid leukemia	Negative	n/a	Negative	n/a	n/a	n/a	n/a	n/a	n/a	n/a	n/a	n/a	n/a	n/a	n/a	n/a
Heme_207	0.8	1	F	Bone marrow	Acute lymphoid leukemia	Negative	n/a	Negative	n/a	n/a	n/a	n/a	n/a	n/a	n/a	n/a	n/a	n/a	n/a	n/a	n/a
Heme_208	0.7	46	M	Bone marrow	Acute lymphoid leukemia	Clinically actionable	Recurrent	BCR::ABL1	BCR (NM_004327.3); ABL1 (NM_005157.5)	BCR exon 1; ABL1 exon 2	Gene fusion	TRUE	chr22:23524426,chr9:133729451	n/a	Fusion	n/a	281	572	42.56	Sanger sequencing	Tier I
Heme_208	0.7	46	M	Bone marrow	Acute lymphoid leukemia	Clinically actionable	Recurrent	IKZF1 deletion	IKZF1 (NM_006060.4)	Exon 2-Exon 7	Intragenic deletion	TRUE	chr7:50344518,chr7:50467616	123098	Oncogenic Isoform	Exon(s) Skipped	533	2990	87.3	Sanger sequencing	Tier II
Heme_209	0.85	0	M	Bone marrow	B-cell acute lymphoid leukemia	Clinically actionable	Recurrent	KMT2A::EPS15	KMT2A (NM_005933.3); EPS15 (NM_001981.2)	KMT2A exon 9; EPS15 exon 2	Gene fusion	TRUE	chr11:118355029,chr1:51946986	n/a	Fusion	n/a	130	709	45.39	Sanger sequencing	Tier I
Heme_210	0.85	17	M	Peripheral blood	Acute lymphoid leukemia	Negative	n/a	Negative	n/a	n/a	n/a	n/a	n/a	n/a	n/a	n/a	n/a	n/a	n/a	n/a	n/a
Heme_211	0.85	17	F	Bone marrow	Acute lymphoid leukemia	Negative	n/a	Negative	n/a	n/a	n/a	n/a	n/a	n/a	n/a	n/a	n/a	n/a	n/a	n/a	n/a
Heme_212	0.9	1	M	Bone marrow	B-cell acute lymphoid leukemia	Negative	n/a	Negative	n/a	n/a	n/a	n/a	n/a	n/a	n/a	n/a	n/a	n/a	n/a	n/a	n/a
Heme_213	0.4	37	F	Peripheral blood	Acute lymphoid leukemia	Clinically actionable	Recurrent	TCF3::PBX1	TCF3 (NM_003200.3); PBX1 (NM_002585.3)	TCF3 exon 16; PBX1 exon 3	Gene fusion	TRUE	chr19:1619110,chr1:164761731	n/a	Fusion	n/a	805	7720	64.47	Sanger sequencing	Tier I
Heme_214	0.7	40	M	Peripheral blood	Acute lymphoid leukemia	Negative	n/a	Negative	n/a	n/a	n/a	n/a	n/a	n/a	n/a	n/a	n/a	n/a	n/a	n/a	n/a
Heme_215	0.8	3	F	Bone marrow	Acute lymphoid leukemia	Negative	n/a	Negative	n/a	n/a	n/a	n/a	n/a	n/a	n/a	n/a	n/a	n/a	n/a	n/a	n/a
Heme_216	0.5	3	M	Bone marrow	Acute megakaryoblastic leukemia	Negative	n/a	Negative	n/a	n/a	n/a	n/a	n/a	n/a	n/a	n/a	n/a	n/a	n/a	n/a	n/a
Heme_217	0.85	24	M	Bone marrow	B-cell acute lymphoid leukemia	Negative	n/a	Negative	n/a	n/a	n/a	n/a	n/a	n/a	n/a	n/a	n/a	n/a	n/a	n/a	n/a
Heme_218	0.8	32	F	Peripheral blood	Acute lymphoid leukemia	Negative	n/a	Negative	n/a	n/a	n/a	n/a	n/a	n/a	n/a	n/a	n/a	n/a	n/a	n/a	n/a
Heme_219	0.8	55	F	Bone marrow	B-cell acute lymphoid leukemia	Clinically actionable	Recurrent	BCR::ABL1	BCR (NM_004327.3); ABL1 (NM_005157.5)	BCR exon 14; ABL1 exon 2	Gene fusion	TRUE	chr22:23632600,chr9:133729451	n/a	Fusion	n/a	309	1644	36.84	Sanger sequencing	Tier I
Heme_220	0.8	32	F	Peripheral blood	Acute lymphoid leukemia	Clinically actionable	Recurrent	IKZF1 deletion	IKZF1 (NM_006060.4)	Exon 2-Exon 7	Intragenic deletion	TRUE	chr7:50344518,chr7:50467616	123098	Oncogenic Isoform	Exon(s) Skipped	716	6617	85.18	Sanger sequencing	Tier II
Heme_220	0.8	32	F	Peripheral blood	Acute lymphoid leukemia	Clinically actionable	Recurrent	PAX5 deletion	PAX5 (NM_016734.2)	Exon 2-Exon 6	Intragenic deletion	FALSE	chr9:37033983,chr9:36923481	110502	Novel Isoform	Exon(s) Skipped	19	29	0.59	Sanger sequencing	Tier II
Heme_221	0.35	16	F	Bone marrow	Acute lymphoid leukemia	Clinically actionable	Recurrent	ERG deletion	ERG (NM_182918.3)	Exon 2-Exon 9	Intragenic deletion	FALSE	chr21:39870287,chr21:39755844	114443	Novel Isoform	Exon(s) Skipped	10	12	0.77	Sanger sequencing	Tier II
Heme_222	0.3	52	F	Bone marrow	Acute lymphoid leukemia	Clinically actionable	Recurrent	BCR::ABL1	BCR (NM_004327.3); ABL1 (NM_005157.5)	BCR exon 1; ABL1 exon 2	Gene fusion	TRUE	chr22:23524426,chr9:133729451	n/a	Fusion	n/a	290	816	36.32	Sanger sequencing	Tier I
Heme_223	0.9	20	F	Bone marrow	Acute lymphoid leukemia	Clinically actionable	Novel	BCR::IGH	BCR (NM_004327.3); IGH (NR_990001.1)	BCR intron 1; IGH exon 1	Gene fusion	TRUE	chr22:23524442,chr14:106322308	n/a	Fusion	n/a	6	7	38.89	Sanger sequencing	Tier II
Heme_224	0.7	46	M	Peripheral blood	Acute lymphoid leukemia	Clinically actionable	Recurrent	EPOR::IGH-AS	EPOR (NM_000121.3); IGH-AS (NR_990002.1)	EPOR exon 8; IGH-AS exon 1	Gene fusion	TRUE	chr19:11488991,chr1:1|chr1:15,chr14:106368509	n/a	Fusion	n/a	378	2948	98.63	Sanger sequencing	Tier II
Heme_225	0.8	31	M	Peripheral blood	Acute lymphoid leukemia	Clinically actionable	Recurrent	BCL2::IGH	BCL2 (NM_000633.2); IGH (NR_990001.1)	BCL2 exon 3; IGH exon 1	Gene fusion	TRUE	chr18:60793550,chr1:1|chr1:10,chr14:106329450	n/a	Fusion	n/a	521	1891	99.01	Sanger sequencing	Tier I
Heme_225	0.8	31	M	Peripheral blood	Acute lymphoid leukemia	Variant of Uncertain Significance	Recurrent	IGH::MYC	IGH (NR_990001.1); MYC (NM_002467.4)	IGH exon 1; MYC exon 2	Gene fusion	TRUE	chr14:106329408,chr8:128750494	n/a	Fusion	n/a	13	18	0.25	Sanger sequencing	Tier III
Heme_226	0.6	18	M	Bone marrow	B-cell acute lymphoid leukemia	Negative	n/a	Negative	n/a	n/a	n/a	n/a	n/a	n/a	n/a	n/a	n/a	n/a	n/a	n/a	n/a
Heme_227	0.9	35	M	Bone marrow	Acute lymphoid leukemia	Negative	n/a	Negative	n/a	n/a	n/a	n/a	n/a	n/a	n/a	n/a	n/a	n/a	n/a	n/a	n/a
Heme_228	0.5	14	M	Peripheral blood	B-cell acute lymphoid leukemia	Negative	n/a	Negative	n/a	n/a	n/a	n/a	n/a	n/a	n/a	n/a	n/a	n/a	n/a	n/a	n/a
Heme_229	0.85	16	M	Peripheral blood	Acute lymphoid leukemia	Clinically actionable	Recurrent	IKZF1 deletion	IKZF1 (NM_006060.4)	Exon 2-Exon 7	Intragenic deletion	TRUE	chr7:50344518,chr7:50467616	123098	Oncogenic Isoform	Exon(s) Skipped	413	1740	29.25	Sanger sequencing	Tier II
Heme_229	0.85	16	M	Peripheral blood	Acute lymphoid leukemia	Clinically actionable	Recurrent	TERF2::PDGFRB	TERF2 (NM_005652.4); PDGFRB (NM_002609.4)	TERF2 exon 8; PDGFRB exon 9	Gene fusion	TRUE	chr16:69395307,chr5:149510225	n/a	Fusion	n/a	145	415	98.81	Sanger sequencing	Tier I
Heme_230	0.8	61	M	Bone marrow	B-cell acute lymphoid leukemia	Negative	n/a	Negative	n/a	n/a	n/a	n/a	n/a	n/a	n/a	n/a	n/a	n/a	n/a	n/a	n/a
Heme_231	0.8	14	M	Bone marrow	B-cell acute lymphoid leukemia	Clinically actionable	Novel	AKAP9::JAK2	AKAP9 (NM_005751.4); JAK2 (NM_004972.3)	AKAP9 exon 31; JAK2 exon 13	Gene fusion	FALSE	chr7:91709466,chr9:5072492	n/a	Fusion	n/a	27	30	4.39	Sanger sequencing	Tier I
Heme_231	0.8	14	M	Bone marrow	B-cell acute lymphoid leukemia	Clinically actionable	Recurrent	IKZF1 deletion	IKZF1 (NM_006060.4)	Exon 2-Exon 7	Intragenic deletion	TRUE	chr7:50344518,chr7:50467616	123098	Oncogenic Isoform	Exon(s) Skipped	574	3644	55.73	Sanger sequencing	Tier II
Heme_232	0.8	75	M	Bone marrow	Acute lymphoid leukemia	Negative	n/a	Negative	n/a	n/a	n/a	n/a	n/a	n/a	n/a	n/a	n/a	n/a	n/a	n/a	n/a
Heme_233	0.5	57	F	Peripheral blood	Acute lymphoid leukemia	Clinically actionable	Recurrent	BCL2::IGH	BCL2 (NM_000633.2); IGH (NR_990001.1)	BCL2 exon 3; IGH exon 1	Gene fusion	TRUE	chr18:60793552,chr1:1|chr1:7,chr14:106330071	n/a	Fusion	n/a	38	72	98.63	Sanger sequencing	Tier I
Heme_234	0.9	38	F	Bone marrow	B-cell acute lymphoid leukemia	Clinically actionable	Recurrent	IKZF1 deletion	IKZF1 (NM_006060.4)	Exon 4-Exon 7	Intragenic deletion	TRUE	chr7:50367353,chr7:50467616	100263	Oncogenic Isoform	Exon(s) Skipped	401	2215	41.6	Sanger sequencing	Tier II
Heme_235	0.9	12	M	Bone marrow	Acute lymphoid leukemia	Negative	n/a	Negative	n/a	n/a	n/a	n/a	n/a	n/a	n/a	n/a	n/a	n/a	n/a	n/a	n/a
Heme_236	0.8	54	M	Peripheral blood	Acute lymphoid leukemia	Clinically actionable	Recurrent	BCR::ABL1	BCR (NM_004327.3); ABL1 (NM_005157.5)	BCR exon 13; ABL1 exon 2	Gene fusion	TRUE	chr22:23631808,chr9:133729451	n/a	Fusion	n/a	401	1789	31.22	Sanger sequencing	Tier I
Heme_236	0.8	54	M	Peripheral blood	Acute lymphoid leukemia	Clinically actionable	Recurrent	IKZF1 deletion	IKZF1 (NM_006060.4)	Exon 4-Exon 7	Intragenic deletion	TRUE	chr7:50367353,chr7:50467616	100263	Oncogenic Isoform	Exon(s) Skipped	517	3234	39.16	Sanger sequencing	Tier II
Heme_237	0.8	20	F	Peripheral blood	Acute lymphoid leukemia	Negative	n/a	Negative	n/a	n/a	n/a	n/a	n/a	n/a	n/a	n/a	n/a	n/a	n/a	n/a	n/a
Heme_238	0.75	6	M	Bone marrow	Acute lymphoid leukemia	Clinically actionable	Recurrent	PAX5 deletion	PAX5 (NM_016734.2)	Exon 2-Exon 5	Intragenic deletion	FALSE	chr9:37033983,chr9:36966721	67262	Novel Isoform	Exon(s) Skipped	17	21	0.6	Sanger sequencing	Tier II
Heme_239	0.1	74	M	Peripheral blood	Acute lymphoid leukemia	Clinically actionable	Recurrent	FIP1L1::PDGFRA	FIP1L1 (NM_030917.3); PDGFRA (NM_006206.5)	FIP1L1 exon 9; PDGFRA exon 12	Gene fusion	TRUE	chr4:54257665,chr4:55141092	n/a	Fusion	n/a	129	382	88.63	Sanger sequencing	Tier I
Heme_240	0.1	13	M	Bone marrow	B-cell acute lymphoid leukemia	Negative	n/a	Negative	n/a	n/a	n/a	n/a	n/a	n/a	n/a	n/a	n/a	n/a	n/a	n/a	n/a
Heme_241	0.85	0	M	Bone marrow	B-cell acute lymphoid leukemia	Clinically actionable	Recurrent	KMT2A::MLLT3	KMT2A (NM_005933.3); MLLT3 (NM_004529.3)	KMT2A exon 9; MLLT3 exon 6	Gene fusion	TRUE	chr11:118355029,chr9:20365742	n/a	Fusion	n/a	96	412	34.22	Sanger sequencing	Tier I
Heme_242	0.9	4	F	Peripheral blood	B-cell acute lymphoid leukemia	Negative	n/a	Negative	n/a	n/a	n/a	n/a	n/a	n/a	n/a	n/a	n/a	n/a	n/a	n/a	n/a
Heme_243	0.45	63	F	Bone marrow	B-cell acute lymphoid leukemia	Clinically actionable	Recurrent	BCR::ABL1	BCR (NM_004327.3); ABL1 (NM_005157.5)	BCR exon 1; ABL1 exon 2	Gene fusion	TRUE	chr22:23524426,chr9:133729451	n/a	Fusion	n/a	225	419	35.09	Sanger sequencing	Tier I
Heme_243	0.45	63	F	Bone marrow	B-cell acute lymphoid leukemia	Clinically actionable	Recurrent	IKZF1 deletion	IKZF1 (NM_006060.4)	Exon 4-Exon 7	Intragenic deletion	TRUE	chr7:50367353,chr7:50467616	100263	Oncogenic Isoform	Exon(s) Skipped	435	1302	56.24	Sanger sequencing	Tier II
Heme_243	0.45	63	F	Bone marrow	B-cell acute lymphoid leukemia	Variant of Uncertain Significance	Novel	RBM14::KLF2	RBM14 (NM_006328.3); KLF2 (NM_016270.3)	RBM14 exon 1; KLF2 exon 3	Gene fusion	FALSE	chr11:66384528,chr19:16437667	n/a	Fusion	n/a	3	5	0.28	Sanger sequencing	Tier III
Heme_244	0.2	29	M	Bone marrow	Acute lymphoid leukemia	Clinically actionable	Recurrent	EBF1::PDGFRB	EBF1 (NM_024007.4); PDGFRB (NM_002609.4)	EBF1 exon 15; PDGFRB exon 11	Gene fusion	TRUE	chr5:158134987,chr5:149506177	n/a	Fusion	n/a	174	418	50.98	Sanger sequencing	Tier I
Heme_244	0.2	29	M	Bone marrow	Acute lymphoid leukemia	Clinically actionable	Recurrent	IKZF1 deletion	IKZF1 (NM_006060.4)	Exon 4-Exon 7	Intragenic deletion	TRUE	chr7:50367353,chr7:50467616	100263	Oncogenic Isoform	Exon(s) Skipped	190	457	9.91	Sanger sequencing	Tier II
Heme_245	0.9	5	M	Bone marrow	B-cell acute lymphoid leukemia	Clinically actionable	Recurrent	KMT2A::AFF1	KMT2A (NM_005933.3); AFF1 (NM_005935.3)	KMT2A exon 9; AFF1 exon 4	Gene fusion	TRUE	chr11:118355029,chr4:88005272	n/a	Fusion	n/a	184	578	39.64	Sanger sequencing	Tier I
Heme_246	0.9	2	F	Bone marrow	B-cell acute lymphoid leukemia	Negative	n/a	Negative	n/a	n/a	n/a	n/a	n/a	n/a	n/a	n/a	n/a	n/a	n/a	n/a	n/a
Heme_247	0.9	62	F	Bone marrow	Acute lymphoid leukemia	Negative	n/a	Negative	n/a	n/a	n/a	n/a	n/a	n/a	n/a	n/a	n/a	n/a	n/a	n/a	n/a
Heme_248	0.8	25	F	Bone marrow	B-cell acute lymphoid leukemia	Negative	n/a	Negative	n/a	n/a	n/a	n/a	n/a	n/a	n/a	n/a	n/a	n/a	n/a	n/a	n/a
Heme_249	0.8	2	F	Bone marrow	Acute lymphoid leukemia	Clinically actionable	Recurrent	IKZF1 deletion	IKZF1 (NM_006060.4)	Exon 2-Exon 7	Intragenic deletion	TRUE	chr7:50344518,chr7:50467616	123098	Oncogenic Isoform	Exon(s) Skipped	398	1302	53.34	Sanger sequencing	Tier II
Heme_250	0.6	57	M	Peripheral blood	Myelodysplastic syndrome	Negative	n/a	Negative	n/a	n/a	n/a	n/a	n/a	n/a	n/a	n/a	n/a	n/a	n/a	n/a	n/a
Heme_251	0.25	70	M	Peripheral blood	Acute lymphoid leukemia	Negative	n/a	Negative	n/a	n/a	n/a	n/a	n/a	n/a	n/a	n/a	n/a	n/a	n/a	n/a	n/a
Heme_252	0.2	3	M	Bone marrow	B-cell acute lymphoid leukemia	Clinically actionable	Recurrent	ETV6::RUNX1	ETV6 (NM_001987.4); RUNX1 (NM_001754.4)	ETV6 exon 5; RUNX1 exon 3	Gene fusion	TRUE	chr12:12022903,chr21:36265260	n/a	Fusion	n/a	78	102	2.71	Sanger sequencing	Tier I
Heme_253	0.3	19	M	Bone marrow	Acute lymphoid leukemia	Negative	n/a	Negative	n/a	n/a	n/a	n/a	n/a	n/a	n/a	n/a	n/a	n/a	n/a	n/a	n/a
Heme_254	0.85	1	M	Bone marrow	Acute leukemia, NOS	Clinically actionable	Recurrent	ETV6::RUNX1	ETV6 (NM_001987.4); RUNX1 (NM_001754.4)	ETV6 exon 5; RUNX1 exon 4	Gene fusion	TRUE	chr12:12022903,chr21:36259393	n/a	Fusion	n/a	136	357	5.73	Sanger sequencing	Tier I
Heme_255	0.1	27	M	Bone marrow	Acute lymphoid leukemia	Negative	n/a	Negative	n/a	n/a	n/a	n/a	n/a	n/a	n/a	n/a	n/a	n/a	n/a	n/a	n/a
Heme_256	0.5	5	M	Bone marrow	Acute lymphoid leukemia	Negative	n/a	Negative	n/a	n/a	n/a	n/a	n/a	n/a	n/a	n/a	n/a	n/a	n/a	n/a	n/a
Heme_257	0.7	11	F	Bone marrow	B-cell acute lymphoid leukemia	Clinically actionable	Recurrent	IKZF1 deletion	IKZF1 (NM_006060.4)	Exon 4-Exon 7	Intragenic deletion	TRUE	chr7:50367353,chr7:50467616	100263	Oncogenic Isoform	Exon(s) Skipped	110	278	12.09	Sanger sequencing	Tier II
Heme_258	0.1	14	F	Peripheral blood	B-cell acute lymphoid leukemia	Negative	n/a	Negative	n/a	n/a	n/a	n/a	n/a	n/a	n/a	n/a	n/a	n/a	n/a	n/a	n/a
Heme_259	0.9	3	F	Bone marrow	Acute lymphoid leukemia	Clinically actionable	Recurrent	PAX5 deletion	PAX5 (NM_016734.2)	Exon 2-Exon 5	Intragenic deletion	TRUE	chr9:37033983,chr9:36966721	67262	Novel Isoform	Exon(s) Skipped	452	2698	26.66	Sanger sequencing	Tier II
Heme_259	0.9	3	F	Bone marrow	Acute lymphoid leukemia	Clinically actionable	Recurrent	TCF3::HLF	TCF3 (NM_003200.3); HLF (NM_002126.4)	TCF3 exon 16; HLF intron 3	Gene fusion	TRUE	chr19:1619150,chr17:53397783	n/a	Fusion	n/a	59	969	23.53	Sanger sequencing	Tier I
Heme_260	0.7	50	M	Bone marrow	Acute lymphoid leukemia	Clinically actionable	Recurrent	BCR::ABL1	BCR (NM_004327.3); ABL1 (NM_005157.5)	BCR exon 13; ABL1 exon 2	Gene fusion	TRUE	chr22:23631808,chr9:133729451	n/a	Fusion	n/a	333	1347	41.6	Sanger sequencing	Tier I
Heme_260	0.7	50	M	Bone marrow	Acute lymphoid leukemia	Clinically actionable	Recurrent	IKZF1 deletion	IKZF1 (NM_006060.4)	Exon 2-Exon 7	Intragenic deletion	TRUE	chr7:50344518,chr7:50467616	123098	Oncogenic Isoform	Exon(s) Skipped	494	2394	56.13	Sanger sequencing	Tier II
Heme_261	0.75	40	F	Peripheral blood	Acute lymphoid leukemia	Clinically actionable	Recurrent	BCR::ABL1	BCR (NM_004327.3); ABL1 (NM_005157.5)	BCR exon 13; ABL1 exon 2	Gene fusion	TRUE	chr22:23631808,chr9:133729451	n/a	Fusion	n/a	328	1292	39.58	Sanger sequencing	Tier I
Heme_261	0.75	40	F	Peripheral blood	Acute lymphoid leukemia	Clinically actionable	Recurrent	IKZF1 deletion	IKZF1 (NM_006060.4)	Exon 2-Exon 7	Intragenic deletion	TRUE	chr7:50344518,chr7:50467616	123098	Oncogenic Isoform	Exon(s) Skipped	514	2379	74.81	Sanger sequencing	Tier II
Heme_262	0.5	33	M	Peripheral blood	Acute leukemia, NOS	Negative	n/a	Negative	n/a	n/a	n/a	n/a	n/a	n/a	n/a	n/a	n/a	n/a	n/a	n/a	n/a
Heme_263	0.85	64	M	Bone marrow	Acute lymphoid leukemia	Negative	n/a	Negative	n/a	n/a	n/a	n/a	n/a	n/a	n/a	n/a	n/a	n/a	n/a	n/a	n/a
Heme_264	0.55	1	M	Bone marrow	Acute lymphoid leukemia	Negative	n/a	Negative	n/a	n/a	n/a	n/a	n/a	n/a	n/a	n/a	n/a	n/a	n/a	n/a	n/a
Heme_265	0.65	5	F	Bone marrow	B-cell acute lymphoid leukemia	Negative	n/a	Negative	n/a	n/a	n/a	n/a	n/a	n/a	n/a	n/a	n/a	n/a	n/a	n/a	n/a
Heme_266	0.95	36	F	Bone marrow	B-cell acute lymphoid leukemia	Negative	n/a	Negative	n/a	n/a	n/a	n/a	n/a	n/a	n/a	n/a	n/a	n/a	n/a	n/a	n/a
Heme_267	0.5	9	M	Bone marrow	Acute lymphoid leukemia	Clinically actionable	Recurrent	IKZF1 deletion	IKZF1 (NM_006060.4)	Exon 2-Exon 7	Intragenic deletion	TRUE	chr7:50344518,chr7:50467616	123098	Oncogenic Isoform	Exon(s) Skipped	523	2419	68.03	Sanger sequencing	Tier II
Heme_268	0.7	14	M	Bone marrow	Acute lymphoid leukemia	Clinically actionable	Recurrent	NF1 deletion	NF1 (NM_000267.3)	Exon 14-Exon 36	Intragenic deletion	TRUE	chr17:29546136,chr17:29652838	106702	Novel Isoform	Exon(s) Skipped	44	58	25.55	Sanger sequencing	Tier II
Heme_269	0.8	12	F	Bone marrow	B-cell acute lymphoid leukemia	Clinically actionable	Recurrent	NF1 deletion	NF1 (NM_000267.3)	Exon 14-Exon 36	Intragenic deletion	TRUE	chr17:29546136,chr17:29652838	106702	Novel Isoform	Exon(s) Skipped	9	9	7.63	Sanger sequencing	Tier II
Heme_270	0.9	28	F	Bone marrow	Acute lymphoid leukemia	Negative	n/a	Negative	n/a	n/a	n/a	n/a	n/a	n/a	n/a	n/a	n/a	n/a	n/a	n/a	n/a
Heme_271	0.2	57	F	Peripheral blood	B-cell acute lymphoid leukemia	Negative	n/a	Negative	n/a	n/a	n/a	n/a	n/a	n/a	n/a	n/a	n/a	n/a	n/a	n/a	n/a
Heme_272	0.8	68	F	Peripheral blood	B-cell acute lymphoid leukemia	Clinically actionable	Recurrent	NF1 deletion	NF1 (NM_000267.3)	Exon 14-Exon 36	Intragenic deletion	FALSE	chr17:29546136,chr17:29652838	106702	Novel Isoform	Exon(s) Skipped	14	14	4.07	Sanger sequencing	Tier II
Heme_273	0.8	17	F	Bone marrow	Acute lymphoid leukemia	Negative	n/a	Negative	n/a	n/a	n/a	n/a	n/a	n/a	n/a	n/a	n/a	n/a	n/a	n/a	n/a
Heme_274	0.85	63	M	Bone marrow	B-cell acute lymphoid leukemia	Clinically actionable	Recurrent	PAX5::ESRRB	PAX5 (NM_001280548.1); ESRRB (NM_004452.3)	PAX5 exon 5; ESRRB exon 5	Gene fusion	TRUE	chr9:37002645,chr14:76928888	n/a	Fusion	n/a	635	6985	36.51	Sanger sequencing	Tier II
Heme_275	0.85	5	F	Bone marrow	Acute lymphoid leukemia	Negative	n/a	Negative	n/a	n/a	n/a	n/a	n/a	n/a	n/a	n/a	n/a	n/a	n/a	n/a	n/a
Heme_276	0.4	60	F	Peripheral blood	Acute lymphoid leukemia	Negative	n/a	Negative	n/a	n/a	n/a	n/a	n/a	n/a	n/a	n/a	n/a	n/a	n/a	n/a	n/a
Heme_277	0.6	5	F	Bone marrow	B-cell acute lymphoid leukemia	Clinically actionable	Recurrent	IKZF1 deletion	IKZF1 (NM_006060.4)	Exon 2-Exon 7	Intragenic deletion	TRUE	chr7:50367353,chr7:50467616	100263	Oncogenic Isoform	Exon(s) Skipped	116	201	7.7	Sanger sequencing	Tier II
Heme_278	0.5	48	F	Bone marrow	B-cell acute lymphoid leukemia	Negative	n/a	Negative	n/a	n/a	n/a	n/a	n/a	n/a	n/a	n/a	n/a	n/a	n/a	n/a	n/a
Heme_279	0.85	22	M	Peripheral blood	Acute lymphoid leukemia	Clinically actionable	Recurrent	NUP214::ABL1	NUP214 (NM_005085.3); ABL1 (NM_005157.4)	NUP214 exon 34; ABL1 exon 3	Gene fusion	TRUE	chr9:134106156,chr9:133730188	n/a	Fusion	n/a	66	115	40.07	Sanger sequencing	Tier I
Heme_280	0.7	20	F	Bone marrow	B-cell acute lymphoid leukemia	Negative	n/a	Negative	n/a	n/a	n/a	n/a	n/a	n/a	n/a	n/a	n/a	n/a	n/a	n/a	n/a
Heme_281	0.7	15	M	Bone marrow	Acute leukemia, NOS	Clinically actionable	Recurrent	IKZF1 deletion	IKZF1 (NM_006060.4)	Exon 2-Exon 7	Intragenic deletion	TRUE	chr7:50344518,chr7:50467616	123098	Oncogenic Isoform	Exon(s) Skipped	383	1492	50.47	Sanger sequencing	Tier II
Heme_282	0.95	71	M	Bone marrow	Acute lymphoid leukemia	Clinically actionable	Recurrent	BCR::ABL1	BCR (NM_004327.3); ABL1 (NM_005157.5)	BCR exon 1; ABL1 exon 2	Gene fusion	TRUE	chr22:23524426,chr9:133729451	n/a	Fusion	n/a	342	916	50.3	Sanger sequencing	Tier I
Heme_282	0.95	71	M	Bone marrow	Acute lymphoid leukemia	Clinically actionable	Recurrent	IKZF1 deletion	IKZF1 (NM_006060.4)	Exon 4-Exon 7	Intragenic deletion	TRUE	chr7:50367353,chr7:50467616	100263	Oncogenic Isoform	Exon(s) Skipped	673	4874	72.42		Tier II
Heme_283	0.6	3	M	Peripheral blood	Acute lymphoid leukemia	Negative	n/a	Negative	n/a	n/a	n/a	n/a	n/a	n/a	n/a	n/a	n/a	n/a	n/a	n/a	n/a
Heme_284	0.6	61	F	Bone marrow	Acute lymphoid leukemia	Negative	n/a	Negative	n/a	n/a	n/a	n/a	n/a	n/a	n/a	n/a	n/a	n/a	n/a	n/a	n/a
Heme_285	0.7	16	M	Bone marrow	Acute lymphoid leukemia	Negative	n/a	Negative	n/a	n/a	n/a	n/a	n/a	n/a	n/a	n/a	n/a	n/a	n/a	n/a	n/a
Heme_286	0.75	16	M	Peripheral blood	Acute lymphoid leukemia	Clinically actionable	Recurrent	RCSD1::ABL2	RCSD1 (NM_052862.4); ABL2 (NM_007314.4)	RCSD1 exon 2; ABL2 exon 5	Gene fusion	TRUE	chr1:167653238,chr1:179091002	n/a	Fusion	n/a	204	794	14.52	Sanger sequencing	Tier I
Heme_286	0.75	16	M	Peripheral blood	Acute lymphoid leukemia	Clinically actionable	Recurrent	RCSD1::ABL2	RCSD1 (NM_052862.4); ABL2 (NM_007314.4)	RCSD1 exon 3; ABL2 exon 5	Gene fusion	TRUE	chr1:167654747,chr1:179091002	n/a	Fusion	n/a	374	4278	77.87	Sanger sequencing	Tier I
Heme_287	0.8	36	F	Bone marrow	Hematologic Cancer Fusion Analysis	Variant of Uncertain Significance	Recurrent	PICALM::MLLT10	PICALM (NM_007166.4); MLLT10 (NM_004641.3)	PICALM exon 19; MLLT10 exon 9	Gene fusion	TRUE	chr11:85685751,chr10:21940602	n/a	Fusion	n/a	227	750	15.6	Sanger sequencing	Tier II
Heme_288	0.9	13	M	Peripheral blood	Acute leukemia, NOS	Negative	n/a	Negative	n/a	n/a	n/a	n/a	n/a	n/a	n/a	n/a	n/a	n/a	n/a	n/a	n/a
Heme_289	0.85	0	M	Peripheral blood	Acute lymphoid leukemia	Clinically actionable	Recurrent	KMT2A::MLLT1	KMT2A (NM_005933.3); MLLT1 (NM_005934.3)	KMT2A exon 9; MLLT1 exon 2	Gene fusion	TRUE	chr11:118355029,chr19:6270770	n/a	Fusion	n/a	93	217	20.97	Sanger sequencing	Tier I
Heme_290	0.6	65	F	Peripheral blood	B-cell acute lymphoid leukemia	Negative	n/a	Negative	n/a	n/a	n/a	n/a	n/a	n/a	n/a	n/a	n/a	n/a	n/a	n/a	n/a
Heme_291	0.25	61	M	Bone marrow	Acute lymphoid leukemia	Negative	n/a	Negative	n/a	n/a	n/a	n/a	n/a	n/a	n/a	n/a	n/a	n/a	n/a	n/a	n/a
Heme_292	0.85	12	M	Bone marrow	Acute lymphoid leukemia	Clinically actionable	Recurrent	NUP214::ABL1	NUP214 (NM_005085.3); ABL1 (NM_005157.4)	NUP214 exon 34; ABL1 exon 3	Gene fusion	TRUE	chr9:134106156,chr9:133730188	n/a	Fusion	n/a	60	69	17.16	Sanger sequencing	Tier I
Heme_293	0.85	35	F	Bone marrow	B-cell acute lymphoid leukemia	Clinically actionable	Recurrent	TCF3::PBX1	TCF3 (NM_003200.3); PBX1 (NM_001204961.1)	TCF3 exon 16; PBX1 exon 3	Gene fusion	TRUE	chr19:1619110,chr1:164761731	n/a	Fusion	n/a	810	8463	53.17	Sanger sequencing	Tier I
Heme_294	0.35	21	M	Bone marrow	B-cell acute lymphoid leukemia	Clinically actionable	Recurrent	KMT2A::AFF1	KMT2A (NM_001197104.1); AFF1 (NM_001166693.1)	KMT2A exon 8; AFF1 exon 5	Gene fusion	TRUE	chr11:118353210,chr4:88005275	n/a	Fusion	n/a	133	506	48.28	Sanger sequencing	Tier I
Heme_295	0.8	9	F	Bone marrow	Hematologic Cancer; Hematologic Cancer Fusion Analysis	Negative	n/a	Negative	n/a	n/a	n/a	n/a	n/a	n/a	n/a	n/a	n/a	n/a	n/a	n/a	n/a
Heme_296	0.35	14	M	Bone marrow	Acute lymphoid leukemia	Negative	n/a	Negative	n/a	n/a	n/a	n/a	n/a	n/a	n/a	n/a	n/a	n/a	n/a	n/a	n/a
Heme_297	0.9	11	M	Bone marrow	Acute lymphoid leukemia	Clinically actionable	Recurrent	IKZF1 deletion	IKZF1 (NM_006060.4)	Exon 2-Exon 7	Intragenic deletion	TRUE	chr7:50344518,chr7:50467616	123098	Oncogenic Isoform	Exon(s) Skipped	396	1610	28.2	Sanger sequencing	Tier II
Heme_298	0.4	54	M	Bone marrow	B-cell acute lymphoid leukemia	Negative	n/a	Negative	n/a	n/a	n/a	n/a	n/a	n/a	n/a	n/a	n/a	n/a	n/a	n/a	n/a
Heme_299	0.7	47	M	Bone marrow	B-cell acute lymphoid leukemia	Negative	n/a	Negative	n/a	n/a	n/a	n/a	n/a	n/a	n/a	n/a	n/a	n/a	n/a	n/a	n/a
Heme_300	0.8	3	M	Bone marrow	B-cell acute lymphoid leukemia	Clinically actionable	Recurrent	ETV6::RUNX1	ETV6 (NM_001987.4); RUNX1 (NM_001754.4)	ETV6 exon 5; RUNX1 exon 3	Gene fusion	TRUE	chr12:12022903,chr21:36265260	n/a	Fusion	n/a	265	509	12.95	Sanger sequencing	Tier I
Heme_301	0.9	74	M	Bone marrow	Acute lymphoid leukemia	Negative	n/a	Negative	n/a	n/a	n/a	n/a	n/a	n/a	n/a	n/a	n/a	n/a	n/a	n/a	n/a
Heme_302	0.9	4	M	Peripheral blood	Acute lymphoid leukemia	Negative	n/a	Negative	n/a	n/a	n/a	n/a	n/a	n/a	n/a	n/a	n/a	n/a	n/a	n/a	n/a
Heme_303	>90%	16	M	Lymph node	Diffuse large B cell lymphoma	Clinically actionable	Recurrent	CIITA::RMI2	CIITA (NM_000246.3); RMI2 (NM_152308.1)	CIITA exon 1; RMI2 noncoding	Gene fusion	TRUE	chr16:10971239,chr16:11406686	n/a	Fusion	n/a	216	450	47.37	Sanger sequencing	Tier I
Heme_304	0.9	8	M	Bone marrow	B-cell acute lymphoid leukemia	Clinically actionable	Recurrent	IKZF1 deletion	IKZF1 (NM_006060.4)	Exon 4-Exon 7	Intragenic deletion	TRUE	chr7:50367353,chr7:50467616	100263	Oncogenic Isoform	Exon(s) Skipped	515	2344	54.41	Sanger sequencing	Tier II
Heme_305	0.85	4	M	Bone marrow	Acute lymphoid leukemia	Clinically actionable	Recurrent	ETV6::RUNX1	ETV6 (NM_001987.4); RUNX1 (NM_001754.4)	ETV6 exon 5; RUNX1 exon 3	Gene fusion	TRUE	chr12:12022903,chr21:36265260	n/a	Fusion	n/a	345	977	20.38	Sanger sequencing	Tier I
Heme_306	0.65	4	F	Bone marrow	B-cell acute lymphoid leukemia	Negative	n/a	Negative	n/a	n/a	n/a	n/a	n/a	n/a	n/a	n/a	n/a	n/a	n/a	n/a	n/a
Heme_307	0.7	1	M	Bone marrow	Acute lymphoid leukemia	Clinically actionable	Recurrent	ETV6::RUNX1	ETV6 (NM_001987.4); RUNX1 (NM_001754.4)	ETV6 exon 5; RUNX1 exon 3	Gene fusion	TRUE	chr12:12022903,chr21:36265260	n/a	Fusion	n/a	344	813	26.21	Sanger sequencing	Tier I
Heme_308	0.9	48	M	Bone marrow	Acute lymphoid leukemia	Clinically actionable	Recurrent	BCR::ABL1	BCR (NM_004327.3); ABL1 (NM_005157.5)	BCR exon 1; ABL1 exon 2	Gene fusion	TRUE	chr22:23524426,chr9:133729451	n/a	Fusion	n/a	304	818	65.02	Sanger sequencing	Tier I
Heme_308	0.9	48	M	Bone marrow	Acute lymphoid leukemia	Clinically actionable	Recurrent	IKZF1 deletion	IKZF1 (NM_006060.4)	Exon 4-Exon 7	Intragenic deletion	TRUE	chr7:50367353,chr7:50467616	100263	Oncogenic Isoform	Exon(s) Skipped	642	3085	53.88	Sanger sequencing	Tier II
Heme_309	0.85	43	F	Peripheral blood	Acute lymphoid leukemia	Clinically actionable	Recurrent	BCR::ABL1	BCR (NM_004327.3); ABL1 (NM_005157.5)	BCR exon 1; ABL1 exon 2	Gene fusion	TRUE	chr22:23524426,chr9:133729451	n/a	Fusion	n/a	286	699	36.6	Sanger sequencing	Tier I
Heme_309	0.85	43	F	Peripheral blood	Acute lymphoid leukemia	Clinically actionable	Recurrent	IKZF1 deletion	IKZF1 (NM_006060.4)	Exon 2-Exon 7	Intragenic deletion	TRUE	chr7:50344518,chr7:50467616	123098	Oncogenic Isoform	Exon(s) Skipped	250	622	18.44	Sanger sequencing	Tier II
Heme_310	0.1	72	M	Bone marrow	B-cell acute lymphoid leukemia	Clinically actionable	Recurrent	BCR::ABL1	BCR (NM_004327.3); ABL1 (NM_005157.5)	BCR exon 14; ABL1 exon 2	Gene fusion	TRUE	chr22:23632600,chr9:133729451	n/a	Fusion	n/a	548	3832	59.68	Sanger sequencing	Tier I
Heme_311	0.9	59	F	Bone marrow	B-cell acute lymphoid leukemia	Clinically actionable	Recurrent	IKZF1 deletion	IKZF1 (NM_006060.4)	Exon 4-Exon 7	Intragenic deletion	TRUE	chr7:50367353,chr7:50467616	100263	Oncogenic Isoform	Exon(s) Skipped	241	788	40.77	Sanger sequencing	Tier II
Heme_312	0.8	67	M	Bone marrow	B-cell acute lymphoid leukemia	Negative	n/a	Negative	n/a	n/a	n/a	n/a	n/a	n/a	n/a	n/a	n/a	n/a	n/a	n/a	n/a
Heme_313	0.7	2	M	Peripheral blood	Acute lymphoid leukemia	Variant of Uncertain Significance	Novel	ZEB1::CREBBP	ZEB1 (NM_001174093.1); CREBBP (NM_001079846.1)	ZEB1 exon 1; CREBBP exon 2	Gene fusion	FALSE	chr10:31608221,chr16:3901010	n/a	Fusion	n/a	4	6	0.81	Sanger sequencing	Tier III
Heme_314	0.85	12	F	Bone marrow	Acute lymphoid leukemia	Clinically actionable	Recurrent	TCF3::PBX1	TCF3 (NM_003200.3); PBX1 (NM_002585.3)	TCF3 exon 16; PBX1 exon 3	Gene fusion	TRUE	chr19:1619110,chr1:164761731	n/a	Fusion	n/a	606	2763	61.39	Sanger sequencing	Tier I
Heme_315	0.55	23	F	Bone marrow	B-cell acute lymphoid leukemia	Negative	n/a	Negative	n/a	n/a	n/a	n/a	n/a	n/a	n/a	n/a	n/a	n/a	n/a	n/a	n/a
Heme_316	0.9	2	M	Peripheral blood	Acute lymphoid leukemia	Clinically actionable	Recurrent	ETV6::RUNX1	ETV6 (NM_001987.4); RUNX1 (NM_001754.4)	ETV6 exon 5; RUNX1 exon 3	Gene fusion	TRUE	chr12:12022903,chr21:36265260	n/a	Fusion	n/a	225	524	7.86	Sanger sequencing	Tier I
Heme_317	0.8	17	M	Bone marrow	Acute lymphoid leukemia	Negative	n/a	Negative	n/a	n/a	n/a	n/a	n/a	n/a	n/a	n/a	n/a	n/a	n/a	n/a	n/a
Heme_318	0.85	23	F	Peripheral blood	Acute lymphoid leukemia	Clinically actionable	Recurrent	IKZF1 deletion	IKZF1 (NM_006060.4)	Exon 4-Exon 7	Intragenic deletion	TRUE	chr7:50367353,chr7:50467616	100263	Oncogenic Isoform	Exon(s) Skipped	740	4953	53.4	Sanger sequencing	Tier II
Heme_319	0.9	56	F	Bone marrow	B-cell acute lymphoid leukemia	Negative	n/a	Negative	n/a	n/a	n/a	n/a	n/a	n/a	n/a	n/a	n/a	n/a	n/a	n/a	n/a
Heme_320	0.9	29	M	Peripheral blood	B-cell acute lymphoid leukemia	Clinically actionable	Recurrent	BCR::ABL1	BCR (NM_004327.3); ABL1 (NM_005157.5)	BCR exon 1; ABL1 exon 2	Gene fusion	TRUE	chr22:23524426,chr9:133729451	n/a	Fusion	n/a	34	41	38.32	Sanger sequencing	Tier I
Heme_321	0.9	43	F	Bone marrow	B-cell acute lymphoid leukemia	Clinically actionable	Recurrent	KMT2A::AFF1	KMT2A (NM_005933.3); AFF1 (NM_001166693.1)	KMT2A exon 9; AFF1 exon 6	Gene fusion	TRUE	chr11:118355029,chr4:88011136	n/a	Fusion	n/a	243	1426	75.13	Sanger sequencing	Tier I
Heme_322	0.85	15	M	Peripheral blood	B-cell acute lymphoid leukemia	Clinically actionable	Recurrent	KMT2A::AFF1	KMT2A (NM_001197104.1); AFF1 (NM_001166693.1)	KMT2A exon 9; AFF1 exon 4	Gene fusion	TRUE	chr11:118355029,chr4:88005275	n/a	Fusion	n/a	143	452	64.66	Sanger sequencing	Tier I
Heme_323	0.2	32	M	Bone marrow	Acute lymphoid leukemia	Clinically actionable	Recurrent	NUP214::ABL1	NUP214 (NM_005085.3); ABL1 (NM_005157.4)	NUP214 exon 26; ABL1 exon 3	Gene fusion	TRUE	chr9:134064518,chr9:133730188	n/a	Fusion	n/a	25	49	31.01	Sanger sequencing	Tier I
Heme_323	0.2	32	M	Bone marrow	Acute lymphoid leukemia	Clinically actionable	Recurrent	NUP214::ABL1	NUP214 (NM_005085.3); ABL1 (NM_005157.4)	NUP214 exon 32; ABL1 exon 2	Gene fusion	TRUE	chr9:134098317,chr9:133729451	n/a	Fusion	n/a	6	6	2.73	Sanger sequencing	Tier I
Heme_324	0.85	34	F	Bone marrow	B-cell acute lymphoid leukemia	Negative	n/a	Negative	n/a	n/a	n/a	n/a	n/a	n/a	n/a	n/a	n/a	n/a	n/a	n/a	n/a
Heme_325	0.55	10	M	Bone marrow	Acute lymphoid leukemia	Clinically actionable	Recurrent	IKZF1 deletion	IKZF1 (NM_006060.4)	Exon 4-Exon 7	Intragenic deletion	TRUE	chr7:50367353,chr7:50467616	100263	Oncogenic Isoform	Exon(s) Skipped	19	22	0.76	Sanger sequencing	Tier II
Heme_326	0.75	3	M	Peripheral blood	Acute lymphoid leukemia	Clinically actionable	Recurrent	ETV6::RUNX1	ETV6 (NM_001987.4); RUNX1 (NM_001754.4)	ETV6 exon 5; RUNX1 exon 3	Gene fusion	TRUE	chr12:12022903,chr21:36265260	n/a	Fusion	n/a	78	110	2.93	Sanger sequencing	Tier I
Heme_327	0.45	65	F	Bone marrow	Acute myeloid leukemia	Clinically actionable	Recurrent	KMT2A::AFF1	KMT2A (NM_001197104.1); AFF1 (NM_001166693.1)	KMT2A exon 10; AFF1 exon 7	Gene fusion	TRUE	chr11:118355690,chr4:88012945	n/a	Fusion	n/a	196	773	57.26	Sanger sequencing	Tier I
Heme_328	0.7	52	M	Peripheral blood	B-cell acute lymphoid leukemia	Negative	n/a	Negative	n/a	n/a	n/a	n/a	n/a	n/a	n/a	n/a	n/a	n/a	n/a	n/a	n/a
Heme_329	0.95	3	M	Bone marrow	B-cell acute lymphoid leukemia	Clinically actionable	Recurrent	ETV6::RUNX1	ETV6 (NM_001987.4); RUNX1 (NM_001754.4)	ETV6 exon 5; RUNX1 exon 4	Gene fusion	TRUE	chr12:12022903,chr21:36259393	n/a	Fusion	n/a	119	261	8.3	Sanger sequencing	Tier I
Heme_330	0.9	3	F	Bone marrow	B-cell acute lymphoid leukemia	Negative	n/a	Negative	n/a	n/a	n/a	n/a	n/a	n/a	n/a	n/a	n/a	n/a	n/a	n/a	n/a
Heme_331	0.75	48	M	Bone marrow	B-cell acute lymphoid leukemia	Negative	n/a	Negative	n/a	n/a	n/a	n/a	n/a	n/a	n/a	n/a	n/a	n/a	n/a	n/a	n/a
Heme_332	0.85	16	M	Bone marrow	B-cell acute lymphoid leukemia	Negative	n/a	Negative	n/a	n/a	n/a	n/a	n/a	n/a	n/a	n/a	n/a	n/a	n/a	n/a	n/a
Heme_333	0.85	20	M	Bone marrow	B-cell acute lymphoid leukemia	Negative	n/a	Negative	n/a	n/a	n/a	n/a	n/a	n/a	n/a	n/a	n/a	n/a	n/a	n/a	n/a
Heme_334	0.55	13	M	Bone marrow	Acute lymphoid leukemia	Negative	n/a	Negative	n/a	n/a	n/a	n/a	n/a	n/a	n/a	n/a	n/a	n/a	n/a	n/a	n/a
Heme_335	0.1	54	F	Bone marrow	B-cell acute lymphoid leukemia	Clinically actionable	Recurrent	TCF3::PBX1	TCF3 (NM_003200.3); PBX1 (NM_002585.3)	TCF3 exon 16; PBX1 exon 3	Gene fusion	TRUE	chr19:1619110,chr1:164761731	n/a	Fusion	n/a	240	629	33.85	Sanger sequencing	Tier I
Heme_336	0.85	7	M	Bone marrow	B-cell acute lymphoid leukemia	Clinically actionable	Recurrent	EBF1::PDGFRB	EBF1 (NM_024007.4); PDGFRB (NM_002609.4)	EBF1 exon 15; PDGFRB exon 11	Gene fusion	TRUE	chr5:158134987,chr5:149506177	n/a	Fusion	n/a	283	814	21.89	Sanger sequencing	Tier I
Heme_337	0.9	15	M	Peripheral blood	Myeloid neoplasm	Clinically actionable	Recurrent	DEK::NUP214	DEK (NM_003472.3); NUP214 (NM_005085.3)	DEK exon 9; NUP214 exon 18	Gene fusion	TRUE	chr6:18236683,chr9:134034770	n/a	Fusion	n/a	171	521	62.02	Sanger sequencing	Tier I
Heme_338	0.9	2	F	Bone marrow	B-cell acute lymphoid leukemia	Clinically actionable	Recurrent	TCF3::PBX1	TCF3 (NM_003200.3); PBX1 (NM_002585.3)	TCF3 exon 16; PBX1 exon 3	Gene fusion	TRUE	chr19:1619110,chr1:164761731	n/a	Fusion	n/a	617	5147	58.49	Sanger sequencing	Tier I
Heme_339	0.9	19	F	Peripheral blood	Acute lymphoid leukemia	Clinically actionable	Recurrent	P2RY8::IGH	P2RY8 (NM_178129.4); IGH (no protein)	P2RY8 exon 1; IGH noncoding	Gene fusion	TRUE	chrX:1655814,chr14:106877368	n/a	Fusion	n/a	40	72	12.97	Sanger sequencing, FISH	Tier II
Heme_340	0.8	46	F	Bone marrow	B-cell acute lymphoid leukemia	Clinically actionable	Recurrent	NUP214::ABL1	NUP214 (NM_005085.3); ABL1 (NM_005157.4)	NUP214 exon 34; ABL1 exon 3	Gene fusion	TRUE	chr9:134106156,chr9:133730188	n/a	Fusion	n/a	45	54	29.19	Sanger sequencing	Tier I
Heme_341	0.85	21	M	Peripheral blood	Acute lymphoid leukemia	Clinically actionable	Recurrent	IKZF1 deletion	IKZF1 (NM_006060.4)	Exon 4-Exon 7	Intragenic deletion	TRUE	chr7:50367353,chr7:50467616	100263	Oncogenic Isoform	Exon(s) Skipped	537	3064	43.12	Sanger sequencing	Tier II
Heme_342	0.6	20	M	Peripheral blood	Thrombocytopenia	Clinically actionable	Recurrent	IKZF1 deletion	IKZF1 (NM_006060.4)	Exon 2-Exon 7	Intragenic deletion	TRUE	chr7:50344518,chr7:50467616	123098	Oncogenic Isoform	Exon(s) Skipped	308	1112	28.77	Sanger sequencing	Tier II
Heme_343	0.5	62	F	Peripheral blood	Acute lymphoid leukemia	Negative	n/a	Negative	n/a	n/a	n/a	n/a	n/a	n/a	n/a	n/a	n/a	n/a	n/a	n/a	n/a
Heme_344	0.95	2	M	Peripheral blood	B-cell acute lymphoid leukemia	Negative	n/a	Negative	n/a	n/a	n/a	n/a	n/a	n/a	n/a	n/a	n/a	n/a	n/a	n/a	n/a
Heme_345	0.9	20	F	Bone marrow	B-cell acute lymphoid leukemia	Clinically actionable	Recurrent	IKZF1 deletion	IKZF1 (NM_006060.4)	Exon 4-Exon 7	Intragenic deletion	TRUE	chr7:50367353,chr7:50467616	100263	Oncogenic Isoform	Exon(s) Skipped	389	1255	64.79	Sanger sequencing	Tier II
Heme_346	0.2	44	M	Bone marrow	Acute lymphoid leukemia	Clinically actionable	Recurrent	IKZF1 deletion	IKZF1 (NM_006060.4)	Exon 2-Exon 7	Intragenic deletion	TRUE	chr7:50344518,chr7:50467616	123098	Oncogenic Isoform	Exon(s) Skipped	120	217	10.3	Sanger sequencing	Tier II
Heme_346	0.2	44	M	Bone marrow	Acute lymphoid leukemia	Clinically actionable	Recurrent	NUP214::ABL1	NUP214 (NM_005085.3); ABL1 (NM_005157.4)	NUP214 exon 32; ABL1 exon 3	Gene fusion	TRUE	chr9:134098317,chr9:133730188	n/a	Fusion	n/a	21	24	13.79	Sanger sequencing	Tier I
Heme_347	0.3	64	M	Bone marrow	B-cell acute lymphoid leukemia	Negative	n/a	Negative	n/a	n/a	n/a	n/a	n/a	n/a	n/a	n/a	n/a	n/a	n/a	n/a	n/a
Heme_348	0.85	8	F	Bone marrow	Acute leukemia, NOS	Negative	n/a	Negative	n/a	n/a	n/a	n/a	n/a	n/a	n/a	n/a	n/a	n/a	n/a	n/a	n/a
Heme_349	0.8	2	F	Bone marrow	B-cell acute lymphoid leukemia	Negative	n/a	Negative	n/a	n/a	n/a	n/a	n/a	n/a	n/a	n/a	n/a	n/a	n/a	n/a	n/a
Heme_350	0.75	2	M	Bone marrow	Acute lymphoid leukemia	Negative	n/a	Negative	n/a	n/a	n/a	n/a	n/a	n/a	n/a	n/a	n/a	n/a	n/a	n/a	n/a
Heme_351	0.85	10	F	Peripheral blood	Acute lymphoid leukemia	Clinically actionable	Recurrent	IKZF1 deletion	IKZF1 (NM_006060.4)	Exon 2-Exon 7	Intragenic deletion	TRUE	chr7:50344518,chr7:50467616	123098	Oncogenic Isoform	Exon(s) Skipped	572	3836	81.6	Sanger sequencing	Tier II
Heme_352	0.85	21	M	Bone marrow	Acute lymphoid leukemia	Clinically actionable	Recurrent	IGH::CRLF2	IGH (no protein); CRLF2 (NM_022148.2)	IGH noncoding; CRLF2 exon 1	Gene fusion	FALSE	chr14:106283555,chrX:1331529	n/a	Fusion	n/a	14	18	0.05	FISH	Tier II
Heme_353	0.8	8	M	Bone marrow	Cancer; Hematologic Cancer Fusion Analysis	Negative	n/a	Negative	n/a	n/a	n/a	n/a	n/a	n/a	n/a	n/a	n/a	n/a	n/a	n/a	n/a
Heme_354	0.95	14	M	Bone marrow	Acute lymphoid leukemia	Clinically actionable	Recurrent	IGH::CRLF2	IGH (no protein); CRLF2 (NM_022148.2)	IGH noncoding; CRLF2 exon 1	Gene fusion	TRUE	chr14:106327524,chrX:1315014	n/a	Fusion	n/a	5	6	0.06	FISH	Tier II
Heme_355	0.9	18	M	Peripheral blood	Acute lymphoid leukemia	Clinically actionable	Recurrent	IGH::CRLF2	IGH (no protein); CRLF2 (NM_022148.2)	IGH noncoding; CRLF2 exon 1	Gene fusion	FALSE	chr14:106283555,chrX:1331529	n/a	Fusion	n/a	7	12	0.07	Sanger sequencing	Tier II
Heme_356	0.9	15	M	Bone marrow	B-cell acute lymphoid leukemia	Clinically actionable	Recurrent	IKZF1 deletion	IKZF1 (NM_006060.4)	Exon 4-Exon 7	Intragenic deletion	TRUE	chr7:50367353,chr7:50467616	100263	Oncogenic Isoform	Exon(s) Skipped	438	2086	32.74	Sanger sequencing	Tier II
Heme_357	0.5	33	M	Bone marrow	B-cell acute lymphoid leukemia	Negative	n/a	Negative	n/a	n/a	n/a	n/a	n/a	n/a	n/a	n/a	n/a	n/a	n/a	n/a	n/a
Heme_358	0.85	16	M	Bone marrow	B-cell acute lymphoid leukemia	Negative	n/a	Negative	n/a	n/a	n/a	n/a	n/a	n/a	n/a	n/a	n/a	n/a	n/a	n/a	n/a
Heme_359	0.9	6	F	Bone marrow	Acute leukemia, NOS	Clinically actionable	Recurrent	ETV6::RUNX1	ETV6 (NM_001987.4); RUNX1 (NM_001754.4)	ETV6 exon 5; RUNX1 exon 3	Gene fusion	TRUE	chr12:12022903,chr21:36265260	n/a	Fusion	n/a	75	101	6.27	Sanger sequencing	Tier I
Heme_360	0.9	49	F	Bone marrow	Acute lymphoid leukemia	Negative	n/a	Negative	n/a	n/a	n/a	n/a	n/a	n/a	n/a	n/a	n/a	n/a	n/a	n/a	n/a
Heme_361	0.8	2	F	Peripheral blood	B-cell acute lymphoid leukemia	Negative	n/a	Negative	n/a	n/a	n/a	n/a	n/a	n/a	n/a	n/a	n/a	n/a	n/a	n/a	n/a
Heme_362	0.9	3	M	Bone marrow	B-cell acute lymphoid leukemia	Clinically actionable	Recurrent	ETV6::RUNX1	ETV6 (NM_001987.4); RUNX1 (NM_001754.4)	ETV6 exon 5; RUNX1 exon 3	Gene fusion	TRUE	chr12:12022903,chr21:36265260	n/a	Fusion	n/a	277	534	14.04	Sanger sequencing	Tier I
Heme_363	0.9	24	F	Bone marrow	B-cell acute lymphoid leukemia	Clinically actionable	Recurrent	IKZF1 deletion	IKZF1 (NM_006060.4)	Exon 2-Exon 7	Intragenic deletion	TRUE	chr7:50344518,chr7:50467616	123098	Oncogenic Isoform	Exon(s) Skipped	440	1909	42.76	Sanger sequencing	Tier II
Heme_364	0.9	27	M	Bone marrow	B-cell acute lymphoid leukemia	Negative	n/a	Negative	n/a	n/a	n/a	n/a	n/a	n/a	n/a	n/a	n/a	n/a	n/a	n/a	n/a
Heme_365	0.5	33	M	Peripheral blood	B-cell acute lymphoid leukemia	Negative	n/a	Negative	n/a	n/a	n/a	n/a	n/a	n/a	n/a	n/a	n/a	n/a	n/a	n/a	n/a
Heme_366	0.85	27	M	Peripheral blood	Acute lymphoid leukemia	Clinically actionable	Recurrent	FLT3 ITD	FLT3 (NM_004119.2)	Exon 14	Internal tandem duplication	TRUE	chr13:28608125,chr13:28608322|chr13:28608219,chr13:28608128|chr13:28608024,chr13:28624359	198	Novel Isoform	Exons Out Of Order, Possible FLT3 ITD Mutation	73	122	11.42	CICERO, Sanger sequencing	Tier II
Heme_367	0.9	5	F	Bone marrow	B-cell acute lymphoid leukemia	Negative	n/a	Negative	n/a	n/a	n/a	n/a	n/a	n/a	n/a	n/a	n/a	n/a	n/a	n/a	n/a
Heme_368	0.35	25	M	Bone marrow	B-cell acute lymphoid leukemia	Clinically actionable	Recurrent	BCR::ABL1	BCR (NM_004327.3); ABL1 (NM_005157.5)	BCR exon 1; ABL1 exon 2	Gene fusion	TRUE	chr22:23524426,chr9:133729451	n/a	Fusion	n/a	331	1061	64.73	Sanger sequencing	Tier I
Heme_369	0.95	20	M	Peripheral blood	Thrombocytosis	Clinically actionable	Recurrent	KMT2A::MLLT1	KMT2A (NM_005933.3); MLLT1 (NM_005934.3)	KMT2A exon 8; MLLT1 exon 2	Gene fusion	TRUE	chr11:118353210,chr19:6270770	n/a	Fusion	n/a	252	936	57.78	Sanger sequencing	Tier I
Heme_370	0.95	4	F	Bone marrow	Acute lymphoid leukemia	Clinically actionable	Novel	IKZF1::LMBR1	IKZF1 (NM_006060.4); LMBR1 (NM_022458.3)	IKZF1 exon 3; LMBR1 exon 5	Gene fusion	TRUE	chr7:50367353,chr7:156589186	n/a	Fusion	n/a	235	1870	32.88	Sanger sequencing	Tier II
Heme_370	0.95	4	F	Bone marrow	Acute lymphoid leukemia	Clinically actionable	Recurrent	PAX5::JAK2	PAX5 (NM_016734.2); JAK2 (NM_004972.3)	PAX5 exon 5; JAK2 exon 19	Gene fusion	TRUE	chr9:37002645,chr9:5081725	n/a	Fusion	n/a	443	2212	26.27	Sanger sequencing	Tier I
Heme_371	0.2	51	M	Bone marrow	Acute leukemia, NOS	Negative	n/a	Negative	n/a	n/a	n/a	n/a	n/a	n/a	n/a	n/a	n/a	n/a	n/a	n/a	n/a
Heme_372	0.75	61	F	Bone marrow	Acute lymphoid leukemia	Clinically actionable	Recurrent	IKZF1 deletion	IKZF1 (NM_006060.4)	Exon 2-Exon 7	Intragenic deletion	TRUE	chr7:50344518,chr7:50467616	123098	Oncogenic Isoform	Exon(s) Skipped	314	1299	44.53	Sanger sequencing	Tier II
Heme_372	0.75	61	F	Bone marrow	Acute lymphoid leukemia	Clinically actionable	Recurrent	SFPQ::ABL1	SFPQ (NM_005066.2); ABL1 (NM_005157.5)	SFPQ exon 9; ABL1 exon 4	Gene fusion	TRUE	chr1:35652602,chr9:133738150	n/a	Fusion	n/a	132	347	69.54	Sanger sequencing	Tier I
Heme_373	0.1	25	F	Bone marrow	B-cell acute lymphoid leukemia	Negative	n/a	Negative	n/a	n/a	n/a	n/a	n/a	n/a	n/a	n/a	n/a	n/a	n/a	n/a	n/a
Heme_374	0.85	0	F	Peripheral blood	Acute leukemia, NOS	Negative	n/a	Negative	n/a	n/a	n/a	n/a	n/a	n/a	n/a	n/a	n/a	n/a	n/a	n/a	n/a
Heme_375	0.6	9	M	Bone marrow	Acute lymphoid leukemia	Clinically actionable	Recurrent	ETV6::RUNX1	ETV6 (NM_001987.4); RUNX1 (NM_001754.4)	ETV6 exon 5; RUNX1 exon 3	Gene fusion	TRUE	chr12:12022903,chr21:36265260	n/a	Fusion	n/a	403	1387	24.55	Sanger sequencing	Tier I
Heme_376	0.9	71	M	Peripheral blood	Acute lymphoid leukemia	Clinically actionable	Recurrent	FLT3 ITD	FLT3 (NM_004119.2)	Exon 14	Internal tandem duplication	TRUE	chr13:28608287,chr1:1|chr1:3,chr13:28608322	39	Novel Isoform	Exons Out Of Order, Possible FLT3 ITD Mutation	303	716	40.96	CICERO, Sanger sequencing	Tier II
Heme_377	0.6	53	F	Bone marrow	Acute lymphoid leukemia	Clinically actionable	Recurrent	IKZF1 deletion	IKZF1 (NM_006060.4)	Exon 2-Exon 3	Intragenic deletion	FALSE	chr7:50344518,chr7:50444231	99713	Novel Isoform	Exon(s) Skipped	106	208	9.86	Sanger sequencing	Tier II
Heme_378	0.1	57	F	Bone marrow	B-cell acute lymphoid leukemia	Negative	n/a	Negative	n/a	n/a	n/a	n/a	n/a	n/a	n/a	n/a	n/a	n/a	n/a	n/a	n/a
Heme_379	0.5	77	M	Bone marrow	Acute lymphoid leukemia	Negative	n/a	Negative	n/a	n/a	n/a	n/a	n/a	n/a	n/a	n/a	n/a	n/a	n/a	n/a	n/a
Heme_380	0.85	34	F	Peripheral blood	B-cell acute lymphoid leukemia	Negative	n/a	Negative	n/a	n/a	n/a	n/a	n/a	n/a	n/a	n/a	n/a	n/a	n/a	n/a	n/a
Heme_381	0.85	31	F	Bone marrow	B-cell acute lymphoid leukemia	Negative	n/a	Negative	n/a	n/a	n/a	n/a	n/a	n/a	n/a	n/a	n/a	n/a	n/a	n/a	n/a
Heme_383	0.85	2	M	Peripheral blood	B-cell acute lymphoid leukemia	Clinically actionable	Recurrent	EBF1::PDGFRB	EBF1 (NM_024007.4); PDGFRB (NM_002609.4)	EBF1 exon 14; PDGFRB exon 11	Gene fusion	TRUE	chr5:158139162,chr5:149506177	n/a	Fusion	n/a	23	40	3.05	Sanger sequencing	Tier I
Heme_383	0.85	2	M	Peripheral blood	B-cell acute lymphoid leukemia	Variant of Uncertain Significance	Recurrent	PAX5::ZCCHC7	PAX5 (NM_016734.2); ZCCHC7 (NM_032226.2)	PAX5 exon 1; ZCCHC7 exon 3	Gene fusion	TRUE	chr9:37033983,chr9:37302185	n/a	Fusion	n/a	50	61	10.72	Sanger sequencing	Tier III
Heme_384	0.9	44	M	Peripheral blood	Acute leukemia, NOS	Clinically actionable	Recurrent	FLT3 ITD	FLT3 (NM_004119.2)	Exon 14	Internal tandem duplication	TRUE	chr13:28608263,chr1:1|chr1:9,chr13:28608286	33	Novel Isoform	Exons Out Of Order, Possible FLT3 ITD Mutation	390	1179	42.94	CICERO, Sanger sequencing	Tier I
Heme_385	0.9	69	F	Bone marrow	B-cell acute lymphoid leukemia	Negative	n/a	Negative	n/a	n/a	n/a	n/a	n/a	n/a	n/a	n/a	n/a	n/a	n/a	n/a	n/a
Heme_386	0.85	10	M	Bone marrow	B-cell acute lymphoid leukemia	Negative	n/a	Negative	n/a	n/a	n/a	n/a	n/a	n/a	n/a	n/a	n/a	n/a	n/a	n/a	n/a
Heme_387	0.25	56	F	Bone marrow	B-cell acute lymphoid leukemia	Clinically actionable	Recurrent	BCR::ABL1	BCR (NM_004327.3); ABL1 (NM_005157.5)	BCR exon 1; ABL1 exon 2	Gene fusion	TRUE	chr22:23524426,chr9:133729451	n/a	Fusion	n/a	281	704	48.05	Sanger sequencing	Tier I
Heme_388	0.9	73	M	Bone marrow	B-cell acute lymphoid leukemia	Negative	n/a	Negative	n/a	n/a	n/a	n/a	n/a	n/a	n/a	n/a	n/a	n/a	n/a	n/a	n/a
Heme_389	0.9	23	F	Peripheral blood	Acute lymphoid leukemia	Clinically actionable	Recurrent	PAX5 deletion	PAX5 (NM_016734.2)	Exon 2-Exon 6	Intragenic deletion	TRUE	chr9:37033983,chr9:36923481	110502	Novel Isoform	Exon(s) Skipped	93	207	22.23	Sanger sequencing	Tier II
Heme_390	0.75	8	M	Bone marrow	B-cell acute lymphoid leukemia	Negative	n/a	Negative	n/a	n/a	n/a	n/a	n/a	n/a	n/a	n/a	n/a	n/a	n/a	n/a	n/a
Heme_391	0.9	4	M	Peripheral blood	B-cell acute lymphoid leukemia	Negative	n/a	Negative	n/a	n/a	n/a	n/a	n/a	n/a	n/a	n/a	n/a	n/a	n/a	n/a	n/a
Heme_392	0.9	23	M	Bone marrow	B-cell acute lymphoid leukemia	Negative	n/a	Negative	n/a	n/a	n/a	n/a	n/a	n/a	n/a	n/a	n/a	n/a	n/a	n/a	n/a
Heme_393	0.95	62	M	Bone marrow	B-cell acute lymphoid leukemia	Negative	n/a	Negative	n/a	n/a	n/a	n/a	n/a	n/a	n/a	n/a	n/a	n/a	n/a	n/a	n/a
Heme_394	0.9	37	F	Peripheral blood	B-cell acute lymphoid leukemia	Negative	n/a	Negative	n/a	n/a	n/a	n/a	n/a	n/a	n/a	n/a	n/a	n/a	n/a	n/a	n/a
Heme_395	0.9	3	M	Bone marrow	B-cell acute lymphoid leukemia	Negative	n/a	Negative	n/a	n/a	n/a	n/a	n/a	n/a	n/a	n/a	n/a	n/a	n/a	n/a	n/a
Heme_396	0.95	1	M	Peripheral blood	Acute leukemia, NOS	Negative	n/a	Negative	n/a	n/a	n/a	n/a	n/a	n/a	n/a	n/a	n/a	n/a	n/a	n/a	n/a
Heme_397	0.95	40	F	Peripheral blood	Acute lymphoid leukemia	Clinically actionable	Recurrent	IGH::CRLF2	IGH (no protein); CRLF2 (NM_022148.2)	IGH noncoding; CRLF2 exon 1	Gene fusion	FALSE	chr14:106330828,chrX:1331532	n/a	Fusion	n/a	12	17	0.22	FISH	Tier II
Heme_397	0.95	40	F	Peripheral blood	Acute lymphoid leukemia	Clinically actionable	Recurrent	IKZF1 deletion	IKZF1 (NM_006060.4)	Exon 2-Exon 7	Intragenic deletion	TRUE	chr7:50344518,chr7:50467616	123098	Oncogenic Isoform	Exon(s) Skipped	245	478	38.33	Sanger sequencing	Tier II
Heme_398	0.6	51	M	Bone marrow	B-cell acute lymphoid leukemia	Clinically actionable	Recurrent	BCR::ABL1	BCR (NM_004327.3); ABL1 (NM_005157.5)	BCR exon 1; ABL1 exon 2	Gene fusion	TRUE	chr22:23524426,chr9:133729451	n/a	Fusion	n/a	28	33	4.39	Sanger sequencing	Tier I
Heme_399	0.7	37	M	Bone marrow	B-cell acute lymphoid leukemia	Negative	n/a	Negative	n/a	n/a	n/a	n/a	n/a	n/a	n/a	n/a	n/a	n/a	n/a	n/a	n/a
Heme_400	0.75	10	M	Peripheral blood	B-cell acute lymphoid leukemia	Clinically actionable	Recurrent	EBF1::PDGFRB	EBF1 (NM_024007.4); PDGFRB (NM_002609.4)	EBF1 exon 15; PDGFRB exon 11	Gene fusion	TRUE	chr5:158134987,chr5:149506177	n/a	Fusion	n/a	264	555	29.76	Sanger sequencing, FISH	Tier I
Heme_401	0.9	3	M	Bone marrow	B-cell acute lymphoid leukemia	Negative	n/a	Negative	n/a	n/a	n/a	n/a	n/a	n/a	n/a	n/a	n/a	n/a	n/a	n/a	n/a
Heme_402	0.85	13	M	Bone marrow	Acute leukemia, NOS	Negative	n/a	Negative	n/a	n/a	n/a	n/a	n/a	n/a	n/a	n/a	n/a	n/a	n/a	n/a	n/a
Heme_403	0.95	17	F	Bone marrow	B-cell acute lymphoid leukemia	Clinically actionable	Recurrent	IKZF1 deletion	IKZF1 (NM_006060.4)	Exon 2-Exon 6	Intragenic deletion	TRUE	chr7:50344518,chr7:50459427	114909	Novel Isoform	Exon(s) Skipped	389	2388	45.92	Sanger sequencing	Tier II
Heme_403	0.95	17	F	Bone marrow	B-cell acute lymphoid leukemia	Clinically actionable	Recurrent	PAX5 deletion	PAX5 (NM_016734.2)	Exon 2-Exon 6	Intragenic deletion	TRUE	chr9:37033983,chr9:36923481	110502	Novel Isoform	Exon(s) Skipped	167	391	12.2	Sanger sequencing	Tier II
Heme_404	0.95	17	M	Bone marrow	B-cell acute lymphoid leukemia	Clinically actionable	Recurrent	IKZF1 deletion	IKZF1 (NM_006060.4)	Exon 2-Exon 3	Intragenic deletion	FALSE	chr7:50344518,chr7:50444231	99713	Novel Isoform	Exon(s) Skipped	119	313	4.87	Sanger sequencing	Tier II
Heme_405	0.9	74	F	Bone marrow	B-cell acute lymphoid leukemia	Negative	n/a	Negative	n/a	n/a	n/a	n/a	n/a	n/a	n/a	n/a	n/a	n/a	n/a	n/a	n/a
Heme_406	0.85	67	F	Peripheral blood	Acute leukemia, NOS	Clinically actionable	Recurrent	BCR::ABL1	BCR (NM_004327.3); ABL1 (NM_005157.5)	BCR exon 1; ABL1 exon 2	Gene fusion	TRUE	chr22:23524426,chr9:133729451	n/a	Fusion	n/a	319	906	43.96	Sanger sequencing	Tier I
Heme_407	0.35	46	M	Bone marrow	B-cell acute lymphoid leukemia	Negative	n/a	Negative	n/a	n/a	n/a	n/a	n/a	n/a	n/a	n/a	n/a	n/a	n/a	n/a	n/a
Heme_408	0.7	6	M	Peripheral blood	B-cell acute lymphoid leukemia	Negative	n/a	Negative	n/a	n/a	n/a	n/a	n/a	n/a	n/a	n/a	n/a	n/a	n/a	n/a	n/a
Heme_409	0.1	52	F	Peripheral blood	B-cell acute lymphoid leukemia	Negative	n/a	Negative	n/a	n/a	n/a	n/a	n/a	n/a	n/a	n/a	n/a	n/a	n/a	n/a	n/a
Heme_410	0.4	38	M	Bone marrow	Chronic myeloid leukemia	Clinically actionable	Recurrent	BCR::ABL1	BCR (NM_004327.3); ABL1 (NM_005157.5)	BCR exon 13; ABL1 exon 2	Gene fusion	TRUE	chr22:23631797,chr9:133710910	n/a	Fusion	n/a	362	1589	41	Sanger sequencing	Tier I
Heme_411	0.9	17	F	Bone marrow	Acute lymphoid leukemia	Negative	n/a	Negative	n/a	n/a	n/a	n/a	n/a	n/a	n/a	n/a	n/a	n/a	n/a	n/a	n/a
Heme_412	0.9	6	M	Bone marrow	Acute leukemia, NOS	Negative	n/a	Negative	n/a	n/a	n/a	n/a	n/a	n/a	n/a	n/a	n/a	n/a	n/a	n/a	n/a
Heme_413	0.8	69	M	Bone marrow	B-cell acute lymphoid leukemia	Negative	n/a	Negative	n/a	n/a	n/a	n/a	n/a	n/a	n/a	n/a	n/a	n/a	n/a	n/a	n/a
Heme_414	0.9	9	M	Peripheral blood	Acute leukemia, NOS	Negative	n/a	Negative	n/a	n/a	n/a	n/a	n/a	n/a	n/a	n/a	n/a	n/a	n/a	n/a	n/a
Heme_415	0.55	58	M	Bone marrow	Acute lymphoid leukemia	Negative	n/a	Negative	n/a	n/a	n/a	n/a	n/a	n/a	n/a	n/a	n/a	n/a	n/a	n/a	n/a
Heme_416	0.65	4	F	Bone marrow	Acute lymphoid leukemia	Clinically actionable	Recurrent	PAX5::AUTS2	PAX5 (NM_016734.2); AUTS2 (NM_015570.3)	PAX5 exon 7; AUTS2 exon 7	Gene fusion	TRUE	chr9:36923352,chr7:70227856	n/a	Fusion	n/a	337	1365	30.36	Sanger sequencing	Tier II
Heme_417	0.95	35	F	Peripheral blood	B-cell acute lymphoid leukemia	Clinically actionable	Recurrent	KMT2A::AFF1	KMT2A (NM_001197104.1); AFF1 (NM_001166693.1)	KMT2A exon 8; AFF1 exon 5	Gene fusion	TRUE	chr11:118353210,chr4:88005275	n/a	Fusion	n/a	184	699	63.2	Sanger sequencing, FISH	Tier I
Heme_418	0.9	23	M	Bone marrow	B-cell acute lymphoid leukemia	Clinically actionable	Recurrent	RCSD1::ABL2	RCSD1 (NM_052862.4); ABL1 (NM_005157.5)	RCSD1 exon 3; ABL1 exon 4	Gene fusion	TRUE	chr1:167654747,chr9:133738150	n/a	Fusion	n/a	301	1884	66.55	Sanger sequencing	Tier I
Heme_419	0.9	35	M	Bone marrow	Acute lymphoid leukemia	Negative	n/a	Negative	n/a	n/a	n/a	n/a	n/a	n/a	n/a	n/a	n/a	n/a	n/a	n/a	n/a
Heme_420	0.8	5	M	Bone marrow	B-cell acute lymphoid leukemia	Negative	n/a	Negative	n/a	n/a	n/a	n/a	n/a	n/a	n/a	n/a	n/a	n/a	n/a	n/a	n/a
Heme_421	0.9	52	M	Bone marrow	Acute leukemia, NOS	Negative	n/a	Negative	n/a	n/a	n/a	n/a	n/a	n/a	n/a	n/a	n/a	n/a	n/a	n/a	n/a
Heme_422	0.6	71	M	Bone marrow	B-cell acute lymphoid leukemia	Negative	n/a	Negative	n/a	n/a	n/a	n/a	n/a	n/a	n/a	n/a	n/a	n/a	n/a	n/a	n/a
Heme_423	0.6	79	F	Peripheral blood	Acute myeloid leukemia	Clinically actionable	Recurrent	ETV6::ABL1	ETV6 (NM_001987.4); ABL1 (NM_005157.4)	ETV6 exon 5; ABL1 exon 2	Gene fusion	TRUE	chr12:12022903,chr9:133729451	n/a	Fusion	n/a	82	125	5.71	Sanger sequencing	Tier I
Heme_423	0.6	79	F	Peripheral blood	Acute myeloid leukemia	Clinically actionable	Recurrent	FLT3 ITD	FLT3 (NM_004119.2)	Exon 14	Internal tandem duplication	TRUE	chr13:28608220,chr1:1|chr1:1,chr13:28608278|chr13:28608219,chr13:28608128|chr13:28608024,chr13:28602425|chr13:28602315,chr13:28601378|chr13:28601225,chr13:28599902|chr13:28599807,chr13:28599080	60	Novel Isoform	Exons Out Of Order, Intronic, Possible FLT3 ITD Mutation	38	221	45.47	CICERO, Sanger sequencing	Tier I
Heme_424	0.8	3	F	Bone marrow	B-cell acute lymphoid leukemia	Negative	n/a	Negative	n/a	n/a	n/a	n/a	n/a	n/a	n/a	n/a	n/a	n/a	n/a	n/a	n/a
Heme_425	0.9	6	M	Bone marrow	B-cell acute lymphoid leukemia	Clinically actionable	Recurrent	IKZF1 deletion	IKZF1 (NM_006060.4)	Exon 4-Exon 7	Intragenic deletion	FALSE	chr7:50367353,chr7:50467616	100263	Oncogenic Isoform	Exon(s) Skipped	68	136	3.48	Sanger sequencing	Tier II
Heme_426	0.3	12	M	Bone marrow	B-cell acute lymphoid leukemia	Negative	n/a	Negative	n/a	n/a	n/a	n/a	n/a	n/a	n/a	n/a	n/a	n/a	n/a	n/a	n/a
Heme_427	0.8	6	F	Bone marrow	Acute lymphoid leukemia	Negative	n/a	Negative	n/a	n/a	n/a	n/a	n/a	n/a	n/a	n/a	n/a	n/a	n/a	n/a	n/a
Heme_428	0.9	23	F	Peripheral blood	B-cell acute lymphoid leukemia	Clinically actionable	Recurrent	FLT3 ITD	FLT3 (NM_004119.2)	Exon 14	Internal tandem duplication	TRUE	chr13:28608242,chr1:1|chr1:1,chr13:28608270|chr13:28608219,chr13:28608128|chr13:28608024,chr13:28602425|chr13:28602315,chr13:28602202	30	Novel Isoform	Exons Out Of Order, Intronic, Possible FLT3 ITD Mutation	86	119	20.62	CICERO, Sanger sequencing	Tier II
Heme_429	0.9	15	M	Bone marrow	Acute lymphoid leukemia	Clinically actionable	Recurrent	IKZF1 deletion	IKZF1 (NM_006060.4)	Exon 2-Exon 7	Intragenic deletion	TRUE	chr7:50344518,chr7:50467616	123098	Oncogenic Isoform	Exon(s) Skipped	520	3010	69.98	Sanger sequencing	Tier II
Heme_430	0.7	17	F	Peripheral blood	B-cell acute lymphoid leukemia	Variant of Uncertain Significance	Novel	CHD4::CREBBP	CHD4 (NM_001273.3); CREBBP (NM_004380.2)	CHD4 exon 33; CREBBP exon 2	Gene fusion	TRUE	chr12:6690210,chr16:3901010	n/a	Fusion	n/a	83	142	26.01	Sanger sequencing	Tier III
Heme_431	0.8	14	F	Bone marrow	Acute lymphoid leukemia	Clinically actionable	Recurrent	IKZF1 deletion	IKZF1 (NM_006060.4)	Exon 2-Exon 7	Intragenic deletion	TRUE	chr7:50344518,chr7:50467616	123098	Novel Isoform	Exon(s) Skipped	264	693	18.22	Sanger sequencing	Tier II
Heme_431	0.8	14	F	Bone marrow	Acute lymphoid leukemia	Clinically actionable	Recurrent	PPFIBP1::JAK2	PPFIBP1 (NM_003622.3); JAK2 (NM_004972.3)	PPFIBP1 exon 9; JAK2 exon 19	Gene fusion	TRUE	chr12:27809663,chr9:5081725	n/a	Fusion	n/a	95	209	40.27	Sanger sequencing	Tier I
Heme_432	0.5	72	F	Peripheral blood	Acute lymphoid leukemia	Clinically actionable	Recurrent	IKZF1 deletion	IKZF1 (NM_006060.4)	Exon 4-Exon 7	Intragenic deletion	TRUE	chr7:50367353,chr7:50467616	100263	Oncogenic Isoform	Exon(s) Skipped	27	43	0.9	Sanger sequencing	Tier II
Heme_432	0.5	72	F	Peripheral blood	Acute lymphoid leukemia	Clinically actionable	Recurrent	NF1 deletion	NF1 (NM_000267.3)	Exon 14-Exon 36	Intragenic deletion	TRUE	chr17:29546136,chr17:29652838	106702	Novel Isoform	Exon(s) Skipped	80	101	34.71	Sanger sequencing	Tier II
Heme_433	0.9	76	M	Peripheral blood	Diffuse large B cell lymphoma	Clinically actionable	Recurrent	BCR::ABL1	BCR (NM_004327.3); ABL1 (NM_005157.5)	BCR exon 1; ABL1 exon 2	Gene fusion	TRUE	chr22:23524426,chr9:133729451	n/a	Fusion	n/a	476	1619	55.05	Sanger sequencing	Tier I
Heme_433	0.9	76	M	Peripheral blood	Diffuse large B cell lymphoma	Clinically actionable	Recurrent	IKZF1 deletion	IKZF1 (NM_006060.4)	Exon 2-Exon 7	Intragenic deletion	TRUE	chr7:50344518,chr7:50467616	123098	Oncogenic Isoform	Exon(s) Skipped	488	2038	43.83	Sanger sequencing	Tier II
Heme_434	0.9	68	M	Bone marrow	Acute lymphoid leukemia	Negative	n/a	Negative	n/a	n/a	n/a	n/a	n/a	n/a	n/a	n/a	n/a	n/a	n/a	n/a	n/a
Heme_435	0.85	3	M	Bone marrow	B-cell acute lymphoid leukemia	Clinically actionable	Recurrent	ETV6::RUNX1	ETV6 (NM_001987.4); RUNX1 (NM_001754.4)	ETV6 exon 5; RUNX1 exon 3	Gene fusion	TRUE	chr12:12022903,chr21:36265260	n/a	Fusion	n/a	129	191	9.1	Sanger sequencing	Tier I
Heme_436	0.45	29	M	Bone marrow	B-cell acute lymphoid leukemia	Negative	n/a	Negative	n/a	n/a	n/a	n/a	n/a	n/a	n/a	n/a	n/a	n/a	n/a	n/a	n/a
Heme_437	0.9	16	F	Bone marrow	Acute lymphoid leukemia	Negative	n/a	Negative	n/a	n/a	n/a	n/a	n/a	n/a	n/a	n/a	n/a	n/a	n/a	n/a	n/a
Heme_438	0.9	82	M	Bone marrow	Acute leukemia, NOS	Clinically actionable	Recurrent	FLT3 ITD	FLT3 (NM_004119.2)	Exon 14	Internal tandem duplication	TRUE	chr13:28608128,chr1:1|chr1:3,chr13:28608274	150	Novel Isoform	Exons Out Of Order, Possible FLT3 ITD Mutation	184	307	42	CICERO, Sanger sequencing	Tier I
Heme_439	0.6	10	M	Bone marrow	Acute lymphoid leukemia	Clinically actionable	Recurrent	PAX5::GREB1L	PAX5 (NM_016734.2); GREB1L (NM_001142966.1)	PAX5 exon 5; GREB1L exon 4	Gene fusion	TRUE	chr9:37002645,chr18:18964167	n/a	Fusion	n/a	369	1547	37.13	Sanger sequencing	Tier II
Heme_440	0.85	27	M	Peripheral blood	Acute lymphoid leukemia	Clinically actionable	Recurrent	IKZF1 deletion	IKZF1 (NM_006060.4)	Exon 4-Exon 7	Intragenic deletion	TRUE	chr7:50367353,chr7:50467616	100263	Oncogenic Isoform	Exon(s) Skipped	402	2560	68.41	Sanger sequencing	Tier II
Heme_441	0.7	10	M	Bone marrow	Acute leukemia, NOS	Clinically actionable	Recurrent	IKZF1 deletion	IKZF1 (NM_006060.4)	Exon 2-Exon 7	Intragenic deletion	TRUE	chr7:50344518,chr7:50467616	123098	Oncogenic Isoform	Exon(s) Skipped	96	138	3.12	Sanger sequencing	Tier II
Heme_442	0.9	22	M	Bone marrow	B-cell acute lymphoid leukemia	Negative	n/a	Negative	n/a	n/a	n/a	n/a	n/a	n/a	n/a	n/a	n/a	n/a	n/a	n/a	n/a
Heme_443	0.85	8	F	Bone marrow	B-cell acute lymphoid leukemia	Negative	n/a	Negative	n/a	n/a	n/a	n/a	n/a	n/a	n/a	n/a	n/a	n/a	n/a	n/a	n/a
Heme_444	0.9	1	M	Peripheral blood	Acute lymphoid leukemia	Clinically actionable	Recurrent	TCF3::ZNF384	TCF3 (NM_003200.3); ZNF384 (NM_001135734.2)	TCF3 exon 11; ZNF384 exon 3	Gene fusion	TRUE	chr19:1621837,chr12:6788691	n/a	Fusion	n/a	111	317	69.82	Sanger sequencing	Tier II
Heme_445	0.9	7	F	Bone marrow	B-cell acute lymphoid leukemia	Negative	n/a	Negative	n/a	n/a	n/a	n/a	n/a	n/a	n/a	n/a	n/a	n/a	n/a	n/a	n/a
Heme_446	0.85	15	F	Bone marrow	B-cell acute lymphoid leukemia	Clinically actionable	Recurrent	NF1 deletion	NF1 (NM_000267.3)	Exon 14-36	Intragenic deletion	FALSE	chr17:29546136,chr17:29652838	106702	Novel Isoform	Exon(s) Skipped	20	22	6.11	Sanger sequencing	Tier II
Heme_447	0.9	6	M	Bone marrow	B-cell acute lymphoid leukemia	Clinically actionable	Recurrent	ETV6::RUNX1	ETV6 (NM_001987.4); RUNX1 (NM_001754.4)	ETV6 exon 5; RUNX1 exon 3	Gene fusion	TRUE	chr12:12022903,chr21:36265260	n/a	Fusion	n/a	227	371	9.02	Sanger sequencing	Tier I
Heme_447	0.9	6	M	Bone marrow	B-cell acute lymphoid leukemia	Clinically actionable	Recurrent	P2RY8::CRLF2	P2RY8 (NM_178129.4); CRLF2 (NM_022148.3)	P2RY8 exon 1; CRLF2 exon 1	Gene fusion	TRUE	chrX:1655814,chrX:1331529	n/a	Fusion	n/a	284	7529	57.17	Sanger sequencing	Tier II
Heme_448	0.3	79	M	Peripheral blood	Chronic myeloid leukemia	Clinically actionable	Recurrent	BCR::JAK2	BCR (NM_004327.3); JAK2 (NM_004972.3)	BCR exon 1; JAK2 exon 19	Gene fusion	TRUE	chr22:23524426,chr9:5081725	n/a	Fusion	n/a	151	251	17.85	Sanger sequencing	Tier I
Heme_449	0.9	14	M	Bone marrow	Acute lymphoid leukemia	Negative	n/a	Negative	n/a	n/a	n/a	n/a	n/a	n/a	n/a	n/a	n/a	n/a	n/a	n/a	n/a
Heme_450	0.65	13	F	Bone marrow	B-cell acute lymphoid leukemia	Clinically actionable	Recurrent	IKZF1 deletion	IKZF1 (NM_006060.4)	Exon 4-Exon 7	Intragenic deletion	TRUE	chr7:50367353,chr7:50467616	100263	Oncogenic Isoform	Exon(s) Skipped	235	589	24.87	Sanger sequencing	Tier II
Heme_450	0.65	13	F	Bone marrow	B-cell acute lymphoid leukemia	Clinically actionable	Recurrent	P2RY8::CRLF2	P2RY8 (NM_178129.4); CRLF2 (NM_022148.3)	P2RY8 exon 1; CRLF2 exon 1	Gene fusion	TRUE	chrX:1655814,chrX:1331530	n/a	Fusion	n/a	571	7645	40.23	FISH	Tier II
Heme_451	0.6	64	M	Peripheral blood	B-cell acute lymphoid leukemia	Clinically actionable	Recurrent	BCR::ABL1	BCR (NM_004327.3); ABL1 (NM_005157.5)	BCR exon 1; ABL1 exon 2	Gene fusion	TRUE	chr22:23524426,chr9:133729451	n/a	Fusion	n/a	99	160	40.2	Sanger sequencing	Tier I
Heme_451	0.6	64	M	Peripheral blood	B-cell acute lymphoid leukemia	Clinically actionable	Recurrent	IKZF1 deletion	IKZF1 (NM_006060.4)	Exon 4-Exon 7	Intragenic deletion	TRUE	chr7:50367353,chr7:50467616	100263	Oncogenic Isoform	Exon(s) Skipped	205	365	16.19	Sanger sequencing	Tier II
Heme_452	0.9	6	M	Bone marrow	B-cell acute lymphoid leukemia	Negative	n/a	Negative	n/a	n/a	n/a	n/a	n/a	n/a	n/a	n/a	n/a	n/a	n/a	n/a	n/a
Heme_453	0.9	20	F	Peripheral blood	B-cell acute lymphoid leukemia	Clinically actionable	Recurrent	BCR::ABL1	BCR (NM_004327.3); ABL1 (NM_005157.5)	BCR exon 1; ABL1 exon 2	Gene fusion	TRUE	chr22:23524426,chr9:133729451	n/a	Fusion	n/a	272	880	45.45	Sanger sequencing	Tier I
Heme_453	0.9	20	F	Peripheral blood	B-cell acute lymphoid leukemia	Clinically actionable	Recurrent	IKZF1 deletion	IKZF1 (NM_006060.4)	Exon 4-Exon 7	Intragenic deletion	TRUE	chr7:50367353,chr7:50467616	100263	Oncogenic Isoform	Exon(s) Skipped	554	5243	54.81	Sanger sequencing	Tier II
Heme_454	0.5	23	F	Bone marrow	B-cell acute lymphoid leukemia	Clinically actionable	Recurrent	NUP214::ABL1	NUP214 (NM_005085.4); ABL1 (NM_005157.6)	NUP214 exon 34; ABL1 exon 3	Gene fusion	TRUE	chr9:134106156,chr9:133730188	n/a	Fusion	n/a	45	51	14.17	Sanger sequencing	Tier I
Heme_455	0.9	6	M	Bone marrow	Acute lymphoid leukemia	Clinically actionable	Recurrent	CENPC::ABL1	CENPC (NM_001812.2); ABL1 (NM_005157.5)	CENPC exon 12; ABL1 exon 2	Gene fusion	TRUE	chr4:68370923,chr9:133729451	n/a	Fusion	n/a	106	288	36.64	Sanger sequencing	Tier I
Heme_456	0.8	32	F	Bone marrow	B-cell acute lymphoid leukemia	Clinically actionable	Recurrent	IKZF1 deletion	IKZF1 (NM_006060.4)	Exon 4-Exon 7	Intragenic deletion	TRUE	chr7:50367353,chr7:50467616	100263	Oncogenic Isoform	Exon(s) Skipped	586	4638	54.48	Sanger sequencing	Tier II
Heme_457	0.8	68	F	Bone marrow	Acute lymphoid leukemia	Clinically actionable	Recurrent	BCR::ABL1	BCR (NM_004327.3); ABL1 (NM_005157.5)	BCR exon 1; ABL1 exon 3	Gene fusion	TRUE	chr22:23524426,chr9:133730188	n/a	Fusion	n/a	132	247	35.8	Sanger sequencing	Tier I
Heme_458	0.9	77	M	Bone marrow	B-cell acute lymphoid leukemia	Negative	n/a	Negative	n/a	n/a	n/a	n/a	n/a	n/a	n/a	n/a	n/a	n/a	n/a	n/a	n/a
Heme_459	0.85	45	M	Bone marrow	B-cell acute lymphoid leukemia	Negative	n/a	Negative	n/a	n/a	n/a	n/a	n/a	n/a	n/a	n/a	n/a	n/a	n/a	n/a	n/a
Heme_460	0.65	19	M	Bone marrow	B-cell acute lymphoid leukemia	Negative	n/a	Negative	n/a	n/a	n/a	n/a	n/a	n/a	n/a	n/a	n/a	n/a	n/a	n/a	n/a
Heme_461	0.9	14	F	Bone marrow	B-cell acute lymphoid leukemia	Negative	n/a	Negative	n/a	n/a	n/a	n/a	n/a	n/a	n/a	n/a	n/a	n/a	n/a	n/a	n/a
Heme_462	0.15	24	M	Bone marrow	B-cell acute lymphoid leukemia	Clinically actionable	Recurrent	EPOR::IGH-AS	EPOR (NM_000121.3); IGH-AS (no protein)	EPOR exon 8; IGH-AS noncoding	Gene fusion	TRUE	chr19:11488950,chr1:1|chr1:8,chr14:106452669	n/a	Fusion	n/a	275	1678	98.24	Sanger sequencing	Tier II
Heme_463	0.85	12	M	Bone marrow	B-cell acute lymphoid leukemia	Negative	n/a	Negative	n/a	n/a	n/a	n/a	n/a	n/a	n/a	n/a	n/a	n/a	n/a	n/a	n/a
Heme_464	0.8	14	F	Bone marrow	B-cell acute lymphoid leukemia	Negative	n/a	Negative	n/a	n/a	n/a	n/a	n/a	n/a	n/a	n/a	n/a	n/a	n/a	n/a	n/a
Heme_465	0.9	43	F	Bone marrow	B-cell acute lymphoid leukemia	Clinically actionable	Recurrent	TCF3::PBX1	TCF3 (NM_003200.3); PBX1 (NM_002585.3)	TCF3 exon 16; PBX1 exon 3	Gene fusion	TRUE	chr19:1619110,chr1:164761731	n/a	Fusion	n/a	677	7419	53.68	Sanger sequencing	Tier I
Heme_466	0.5	9	M	Bone marrow	Acute megakaryoblastic leukemia	Clinically actionable	Recurrent	KMT2A::MLLT6	KMT2A (NM_001197104.1); MLLT6 (NM_005937.3)	KMT2A exon 9; MLLT6 exon 13	Gene fusion	TRUE	chr11:118354963,chr17:36874206	n/a	Fusion	n/a	109	577	62.51	Sanger sequencing	Tier II
Heme_467	0.55	16	F	Bone marrow	B-cell acute lymphoid leukemia	Negative	n/a	Negative	n/a	n/a	n/a	n/a	n/a	n/a	n/a	n/a	n/a	n/a	n/a	n/a	n/a
Heme_468	0.35	25	M	Peripheral blood	Acute lymphoid leukemia	Negative	n/a	Negative	n/a	n/a	n/a	n/a	n/a	n/a	n/a	n/a	n/a	n/a	n/a	n/a	n/a
Heme_469	0.9	61	F	Bone marrow	Acute lymphoid leukemia	Negative	n/a	Negative	n/a	n/a	n/a	n/a	n/a	n/a	n/a	n/a	n/a	n/a	n/a	n/a	n/a
Heme_470	0.9	12	F	Bone marrow	Acute myeloid leukemia	Clinically actionable	Recurrent	FLT3 ITD	FLT3 (NM_004119.2)	Exon 14	Internal tandem duplication	TRUE	chr13:28608261,chr1:1|chr1:1,chr13:28608286	27	Novel Isoform	Exons Out Of Order, Possible FLT3 ITD Mutation	170	388	26.56	CICERO, Sanger sequencing	Tier I
Heme_471	0.75	73	F	Bone marrow	B-cell acute lymphoid leukemia	Negative	n/a	Negative	n/a	n/a	n/a	n/a	n/a	n/a	n/a	n/a	n/a	n/a	n/a	n/a	n/a
Heme_472	0.55	2	F	Bone marrow	B-cell acute lymphoid leukemia	Negative	n/a	Negative	n/a	n/a	n/a	n/a	n/a	n/a	n/a	n/a	n/a	n/a	n/a	n/a	n/a
Heme_473	0.9	42	M	Bone marrow	B-cell acute lymphoid leukemia	Clinically actionable	Recurrent	IKZF1 deletion	IKZF1 (NM_006060.4)	Exon 2-Exon 3	Intragenic deletion	FALSE	chr7:50344518,chr7:50444231	99713	Novel Isoform	Exon(s) Skipped	33	74	1.11	Sanger sequencing	Tier II
Heme_473	0.9	42	M	Bone marrow	B-cell acute lymphoid leukemia	Clinically actionable	Recurrent	NUP214::ABL1	NUP214 (NM_005085.4); ABL1 (NM_005157.6)	NUP214 exon 34; ABL1 exon 3	Gene fusion	TRUE	chr9:134106156,chr9:133730188	n/a	Fusion	n/a	125	203	39.65	Sanger sequencing	Tier I
Heme_474	0.8	64	M	Peripheral blood	B-cell acute lymphoid leukemia	Negative	n/a	Negative	n/a	n/a	n/a	n/a	n/a	n/a	n/a	n/a	n/a	n/a	n/a	n/a	n/a
Heme_475	0.9	3	F	Bone marrow	Acute lymphoid leukemia	Negative	n/a	Negative	n/a	n/a	n/a	n/a	n/a	n/a	n/a	n/a	n/a	n/a	n/a	n/a	n/a
Heme_476	0.6	14	M	Peripheral blood	Acute lymphoid leukemia	Clinically actionable	Recurrent	IGH::CRLF2	IGH (no protein); CRLF2 (NM_022148.2)	IGH noncoding; CRLF2 exon 1	Gene fusion	FALSE	chr14:106283557,chrX:1331529	n/a	Fusion	n/a	15	26	0.1	FISH	Tier II
Heme_476	0.6	14	M	Peripheral blood	Acute lymphoid leukemia	Clinically actionable	Recurrent	IKZF1 deletion	IKZF1 (NM_006060.4)	Exon 4-Exon 7	Intragenic deletion	TRUE	chr7:50367353,chr7:50467616	100263	Oncogenic Isoform	Exon(s) Skipped	620	5410	36.9	Sanger sequencing	Tier II
Heme_477	0.65	17	F	Bone marrow	Acute lymphoid leukemia	Negative	n/a	Negative	n/a	n/a	n/a	n/a	n/a	n/a	n/a	n/a	n/a	n/a	n/a	n/a	n/a
Heme_478	0.9	5	F	Peripheral blood	B-cell acute lymphoid leukemia	Negative	n/a	Negative	n/a	n/a	n/a	n/a	n/a	n/a	n/a	n/a	n/a	n/a	n/a	n/a	n/a
Heme_479	0.9	7	M	Bone marrow	Acute lymphoid leukemia	Clinically actionable	Recurrent	ETV6::RUNX1	ETV6 (NM_001987.4); RUNX1 (NM_001754.4)	ETV6 exon 6; RUNX1 exon 2	Gene fusion	TRUE	chr12:12022903,chr21:36259393	n/a	Fusion	n/a	369	1597	21.18	Sanger sequencing, FISH	Tier I
Heme_480	0.75	3	F	Peripheral blood	Acute lymphoid leukemia	Clinically actionable	Recurrent	TCF3::PBX1	TCF3 (NM_003200.3); PBX1 (NM_002585.3)	TCF3 exon 16; PBX1 exon 3	Gene fusion	TRUE	chr19:1619110,chr1:164761731	n/a	Fusion	n/a	558	3461	48.1	Sanger sequencing	Tier I
Heme_481	0.85	58	F	Bone marrow	B-cell acute lymphoid leukemia	Clinically actionable	Recurrent	BCR::ABL1	BCR (NM_004327.3); ABL1 (NM_005157.5)	BCR exon 1; ABL1 exon 2	Gene fusion	TRUE	chr22:23524426,chr9:133729451	n/a	Fusion	n/a	181	500	35.51	Sanger sequencing	Tier I
Heme_482	0.8	9	F	Pleural fluid	Lymphoma, NOS	Clinically actionable	Recurrent	TCF3::FLI1	TCF3 (NM_003200.3); FLI1 (NM_002017.4)	TCF3 exon 16; FLI1 exon 5	Gene fusion	TRUE	chr19:1619110,chr11:128651853	n/a	Fusion	n/a	328	4035	62.75	Sanger sequencing	Tier II
Heme_483	0.9	4	F	Bone marrow	Acute leukemia, NOS	Clinically actionable	Recurrent	P2RY8::CRLF2	P2RY8 (NM_178129.4); CRLF2 (NM_022148.3)	P2RY8 exon 1; CRLF2 exon 1	Gene fusion	TRUE	chrX:1655814,chrX:1331529	n/a	Fusion	n/a	610	19584	47.17	FISH	Tier II
Heme_484	0.95	23	M	Peripheral blood	Acute leukemia, NOS	Clinically actionable	Recurrent	P2RY8::IGH	P2RY8 (NM_178129.4); IGH (no protein)	P2RY8 exon 1; IGH noncoding	Gene fusion	TRUE	chrX:1655814,chr14:106831181	n/a	Fusion	n/a	130	322	46.07	Sanger sequencing, FISH	Tier II
Heme_485	0.9	16	F	Bone marrow	B-cell acute lymphoid leukemia	Negative	n/a	Negative	n/a	n/a	n/a	n/a	n/a	n/a	n/a	n/a	n/a	n/a	n/a	n/a	n/a
Heme_486	0.85	61	F	Bone marrow	B-cell acute lymphoid leukemia	Clinically actionable	Recurrent	TCF3::PBX1	TCF3 (NM_003200.3); PBX1 (NM_002585.3)	TCF3 exon 16; PBX1 exon 3	Gene fusion	TRUE	chr19:1619110,chr1:164761731	n/a	Fusion	n/a	810	11528	61.23	Sanger sequencing	Tier I
Heme_487	0.5	13	M	Bone marrow	Acute lymphoid leukemia	Negative	n/a	Negative	n/a	n/a	n/a	n/a	n/a	n/a	n/a	n/a	n/a	n/a	n/a	n/a	n/a
Heme_488	0.4	21	M	Peripheral blood	B-cell acute lymphoid leukemia	Clinically actionable	Novel	CIITA::CLEC16A	CIITA (NM_000246.3); CLEC16A (NM_015226.2)	CIITA exon 1; CLEC16A exon 7	Gene fusion	TRUE	chr16:10971239,chr16:11066795	n/a	Fusion	n/a	81	127	44.25	Sanger sequencing	Tier II
Heme_488	0.4	21	M	Peripheral blood	B-cell acute lymphoid leukemia	Clinically actionable	Recurrent	ROCK1::JAK2	ROCK1 (NM_005406.2); JAK2 (NM_004972.3)	ROCK1 exon 27; JAK2 exon 17	Gene fusion	TRUE	chr18:18546878,chr9:5080229	n/a	Fusion	n/a	39	95	84.82	Sanger sequencing	Tier I
Heme_489	0.25	16	M	Bone marrow	Acute myeloid leukemia	Negative	n/a	Negative	n/a	n/a	n/a	n/a	n/a	n/a	n/a	n/a	n/a	n/a	n/a	n/a	n/a
Heme_490	0	21	F	Peripheral blood	Hypereosinophilic syndrome	Negative	n/a	Negative	n/a	n/a	n/a	n/a	n/a	n/a	n/a	n/a	n/a	n/a	n/a	n/a	n/a
Heme_491	0.8	55	M	Bone marrow	Acute lymphoid leukemia	Negative	n/a	Negative	n/a	n/a	n/a	n/a	n/a	n/a	n/a	n/a	n/a	n/a	n/a	n/a	n/a
Heme_492	0.8	12	M	Peripheral blood	Acute lymphoid leukemia	Negative	n/a	Negative	n/a	n/a	n/a	n/a	n/a	n/a	n/a	n/a	n/a	n/a	n/a	n/a	n/a
Heme_493	0.9	73	F	Bone marrow	Acute lymphoid leukemia	Negative	n/a	Negative	n/a	n/a	n/a	n/a	n/a	n/a	n/a	n/a	n/a	n/a	n/a	n/a	n/a
Heme_494	0.95	2	F	Bone marrow	B-cell acute lymphoid leukemia	Clinically actionable	Recurrent	KMT2A::MLLT3	KMT2A (NM_005933.4); MLLT3 (NM_004529.4)	KMT2A exon 9; MLLT3 exon 6	Gene fusion	TRUE	chr11:118355029,chr9:20365742	n/a	Fusion	n/a	139	937	55.05	Sanger sequencing	Tier I
Heme_495	0.9	4	F	Bone marrow	B-cell acute lymphoid leukemia	Negative	n/a	Negative	n/a	n/a	n/a	n/a	n/a	n/a	n/a	n/a	n/a	n/a	n/a	n/a	n/a
Heme_496	0.9	3	M	Bone marrow	Acute lymphoid leukemia	Clinically actionable	Recurrent	ZMIZ1::ABL1	ZMIZ1 (NM_020338.3); ABL1 (NM_005157.5)	ZMIZ1 exon 18; ABL1 exon 2	Gene fusion	TRUE	chr10:81061969,chr9:133729451	n/a	Fusion	n/a	130	225	24.22	Sanger sequencing	Tier I
Heme_497	0.9	11	M	Bone marrow	Acute lymphoid leukemia	Clinically actionable	Recurrent	EBF1::PDGFRB	EBF1 (NM_024007.4); PDGFRB (NM_002609.4)	EBF1 exon 15; PDGFRB exon 11	Gene fusion	TRUE	chr5:158134987,chr5:149506177	n/a	Fusion	n/a	626	3872	38.53	Sanger sequencing	Tier I
Heme_497	0.9	11	M	Bone marrow	Acute lymphoid leukemia	Clinically actionable	Recurrent	IKZF1 deletion	IKZF1 (NM_006060.4)	Exon 2-Exon 7	Intragenic deletion	TRUE	chr7:50344518,chr7:50467616	123098	Oncogenic Isoform	Exon(s) Skipped	20	21	1.41	Sanger sequencing	Tier II
Heme_498	0.9	3	M	Bone marrow	B-cell acute lymphoid leukemia	Negative	n/a	Negative	n/a	n/a	n/a	n/a	n/a	n/a	n/a	n/a	n/a	n/a	n/a	n/a	n/a
Heme_499	0.85	21	F	Bone marrow	B-cell acute lymphoid leukemia	Clinically actionable	Recurrent	EPOR::IGH-AS	EPOR (NM_000121.3); IGH-AS (no protein)	EPOR exon 8; IGH-AS noncoding	Gene fusion	TRUE	chr19:11488910,chr1:1|chr1:9,chr14:106552289	n/a	Fusion	n/a	265	1788	99.78	Sanger sequencing	Tier II
Heme_499	0.85	21	F	Bone marrow	B-cell acute lymphoid leukemia	Clinically actionable	Recurrent	IKZF1 deletion	IKZF1 (NM_006060.4)	Exon 2-Exon 7	Intragenic deletion	TRUE	chr7:50344518,chr7:50467616	123098	Oncogenic Isoform	Exon(s) Skipped	199	478	3.83	Sanger sequencing	Tier II
Heme_499	0.85	21	F	Bone marrow	B-cell acute lymphoid leukemia	Clinically actionable	Recurrent	IKZF1 deletion	IKZF1 (NM_006060.4)	Exon 4-Exon 7	Intragenic deletion	TRUE	chr7:50367353,chr7:50467616	100263	Oncogenic Isoform	Exon(s) Skipped	573	4225	39.4	Sanger sequencing	Tier II
Heme_499	0.85	21	F	Bone marrow	B-cell acute lymphoid leukemia	Clinically actionable	Recurrent	PAX5 deletion	PAX5 (NM_016734.2)	Exon 2-Exon 6	Intragenic deletion	FALSE	chr9:37033983,chr9:36923481	110502	Novel Isoform	Exon(s) Skipped	29	58	1.16	Sanger sequencing	Tier II
Heme_500	0.95	75	M	Bone marrow	B-cell acute lymphoid leukemia	Negative	n/a	Negative	n/a	n/a	n/a	n/a	n/a	n/a	n/a	n/a	n/a	n/a	n/a	n/a	n/a
Heme_501	0.85	12	M	Bone marrow	B-cell acute lymphoid leukemia	Clinically actionable	Recurrent	IKZF1 deletion	IKZF1 (NM_006060.4)	Exon 4-Exon 7	Intragenic deletion	TRUE	chr7:50367353,chr7:50467616	100263	Oncogenic Isoform	Exon(s) Skipped	506	2348	53.12	Sanger sequencing	Tier II
Heme_502	0.7	64	M	Bone marrow	Acute lymphoid leukemia	Negative	n/a	Negative	n/a	n/a	n/a	n/a	n/a	n/a	n/a	n/a	n/a	n/a	n/a	n/a	n/a
Heme_503	0.15	12	M	Bone marrow	B-cell acute lymphoid leukemia	Negative	n/a	Negative	n/a	n/a	n/a	n/a	n/a	n/a	n/a	n/a	n/a	n/a	n/a	n/a	n/a
Heme_504	0.85	0	M	Bone marrow	B-cell acute lymphoid leukemia	Clinically actionable	Recurrent	KMT2A::MLLT1	KMT2A (NM_001197104.1); MLLT1 (NM_005934.3)	KMT2A exon 8; MLLT1 exon 2	Gene fusion	TRUE	chr11:118353210,chr19:6270770	n/a	Fusion	n/a	15	20	36.36	Sanger sequencing	Tier I
Heme_505	0.2	50	M	Bone marrow	B-cell acute lymphoid leukemia	Clinically actionable	Recurrent	IKZF1 deletion	IKZF1 (NM_006060.4)	Exon 4-Exon 7	Intragenic deletion	TRUE	chr7:50367353,chr7:50467616	100263	Oncogenic Isoform	Exon(s) Skipped	39	47	12.14	Sanger sequencing	Tier II
Heme_505	0.2	50	M	Bone marrow	B-cell acute lymphoid leukemia	Variant of Uncertain Significance	Recurrent	PAX5::ZCCHC7	PAX5 (NM_016734.2); ZCCHC7 (NM_032226.2)	PAX5 exon 5; ZCCHC7 exon 3	Gene fusion	TRUE	chr9:37002645,chr9:37302185	n/a	Fusion	n/a	30	41	13.27	Sanger sequencing	Tier III
Heme_506	0.85	6	M	Bone marrow	Ring chromosome 7	Negative	n/a	Negative	n/a	n/a	n/a	n/a	n/a	n/a	n/a	n/a	n/a	n/a	n/a	n/a	n/a
Heme_507	0.6	37	F	Bone marrow	B-cell acute lymphoid leukemia	Clinically actionable	Recurrent	NUP214::ABL1	NUP214 (NM_005085.4); ABL1 (NM_005157.6)	NUP214 exon 34; ABL1 exon 3	Gene fusion	TRUE	chr9:134106156,chr9:133730188	n/a	Fusion	n/a	50	59	18.15	Sanger sequencing	Tier I
Heme_508	0.95	2	F	Bone marrow	B-cell acute lymphoid leukemia	Clinically actionable	Recurrent	ETV6::RUNX1	ETV6 (NM_001987.4); RUNX1 (NM_001754.4)	ETV6 exon 5; RUNX1 exon 3	Gene fusion	TRUE	chr12:12022903,chr21:36265260	n/a	Fusion	n/a	237	440	12.86	Sanger sequencing	Tier I
Heme_509	0.9	13	M	Peripheral blood	B-cell acute lymphoid leukemia	Clinically actionable	Recurrent	IKZF1 deletion	IKZF1 (NM_006060.4)	Exon 4-Exon 7	Intragenic deletion	TRUE	chr7:50367353,chr7:50467616	100263	Oncogenic Isoform	Exon(s) Skipped	653	3957	36.86	Sanger sequencing	Tier II
Heme_510	0.8	4	F	Bone marrow	B-cell acute lymphoid leukemia	Clinically actionable	Recurrent	GOPC::ROS1	GOPC (NM_020399.3); ROS1 (NM_002944.2)	GOPC exon 5; ROS1 exon 36	Gene fusion	TRUE	chr6:117894630,chr1:1|chr1:20,chr6:117641205	n/a	Fusion	n/a	25	35	85.37	Sanger sequencing	Tier II
Heme_511	0.35	73	M	Bone marrow	B-cell acute lymphoid leukemia	Negative	n/a	Negative	n/a	n/a	n/a	n/a	n/a	n/a	n/a	n/a	n/a	n/a	n/a	n/a	n/a
Heme_512	0.9	11	M	Bone marrow	B-cell acute lymphoid leukemia	Clinically actionable	Recurrent	SETD2::CCDC12	SETD2 (NM_014159.6); CCDC12 (NM_144716.5)	SETD2 exon 12; CCDC2 exon 4	Gene fusion	FALSE	chr3:47125210,chr3:46982555	n/a	Fusion	n/a	81	146	7.91	Sanger sequencing	Tier II
Heme_513	0.8	34	M	Bone marrow	Acute lymphoid leukemia	Negative	n/a	Negative	n/a	n/a	n/a	n/a	n/a	n/a	n/a	n/a	n/a	n/a	n/a	n/a	n/a
Heme_514	0.3	9	F	Bone marrow	B-cell acute lymphoid leukemia	Negative	n/a	Negative	n/a	n/a	n/a	n/a	n/a	n/a	n/a	n/a	n/a	n/a	n/a	n/a	n/a
Heme_515	0.9	20	M	Peripheral blood	Acute lymphoid leukemia	Clinically actionable	Recurrent	IKZF1 deletion	IKZF1 (NM_006060.4)	Exon 2-Exon 7	Intragenic deletion	TRUE	chr7:50344518,chr7:50467616	123098	Oncogenic Isoform	Exon(s) Skipped	363	1823	52.99	Sanger sequencing	Tier II
Heme_516	0.1	78	M	Bone marrow	B-cell acute lymphoid leukemia	Clinically actionable	Recurrent	PAX5 deletion	PAX5 (NM_016734.2)	Exon 2-Exon 6	Intragenic deletion	FALSE	chr9:37033983,chr9:36923481	110502	Novel Isoform	Exon(s) Skipped	34	51	3.74	Sanger sequencing	Tier II
Heme_517	0.9	19	F	Bone marrow	B-cell acute lymphoid leukemia	Clinically actionable	Recurrent	EPOR::IGH-AS	EPOR (NM_000121.3); IGH-AS (no protein)	EPOR exon 8; IGH-AS noncoding	Gene fusion	TRUE	chr19:11488896,chr14:106370544	n/a	Fusion	n/a	205	1103	99.82	Sanger sequencing	Tier II
Heme_517	0.9	19	F	Bone marrow	B-cell acute lymphoid leukemia	Clinically actionable	Recurrent	IKZF1 deletion	IKZF1 (NM_006060.4)	Exon 4-Exon 7	Intragenic deletion	TRUE	chr7:50367353,chr7:50467616	100263	Oncogenic Isoform	Exon(s) Skipped	427	1340	31.4	Sanger sequencing	Tier II
Heme_517	0.9	19	F	Bone marrow	B-cell acute lymphoid leukemia	Clinically actionable	Recurrent	PAX5 deletion	PAX5 (NM_016734.2)	Exon 2-Exon 6	Intragenic deletion	TRUE	chr9:37033983,chr9:36923481	110502	Novel Isoform	Exon(s) Skipped	209	469	12.86	Sanger sequencing	Tier II
Heme_518	0.85	16	F	Peripheral blood	Acute lymphoid leukemia	Clinically actionable	Recurrent	IGH::CRLF2	IGH (no protein); CRLF2 (NM_022148.2)	IGH noncoding; CRLF2 exon 1	Gene fusion	FALSE	chr14:106283555,chrX:1331529	n/a	Fusion	n/a	7	15	0.1	Sanger sequencing	Tier II
Heme_519	0.9	71	M	Peripheral blood	B-cell acute lymphoid leukemia	Clinically actionable	Recurrent	BCR::ABL1	BCR (NM_004327.3); ABL1 (NM_005157.5)	BCR exon 1; ABL1 exon 2	Gene fusion	TRUE	chr22:23524426,chr9:133729451	n/a	Fusion	n/a	20	26	45.61	Sanger sequencing	Tier I
Heme_519	0.9	71	M	Peripheral blood	B-cell acute lymphoid leukemia	Clinically actionable	Recurrent	IKZF1 deletion	IKZF1 (NM_006060.4)	Exon 2-Exon 7	Intragenic deletion	TRUE	chr7:50344518,chr7:50467616	123098	Oncogenic Isoform	Exon(s) Skipped	72	90	56.96	Sanger sequencing	Tier II
Heme_520	0.9	22	F	Bone marrow	Acute leukemia, NOS	Clinically actionable	Recurrent	ETV6::RUNX1	ETV6 (NM_001987.4); RUNX1 (NM_001754.4)	ETV6 exon 5; RUNX1 exon 3	Gene fusion	TRUE	chr12:12022903,chr21:36265260	n/a	Fusion	n/a	435	1393	37.13	Sanger sequencing	Tier I
Heme_521	0.85	17	M	Bone marrow	B-cell acute lymphoid leukemia	Negative	n/a	Negative	n/a	n/a	n/a	n/a	n/a	n/a	n/a	n/a	n/a	n/a	n/a	n/a	n/a
Heme_522	0.95	19	M	Peripheral blood	Acute lymphoid leukemia	Negative	n/a	Negative	n/a	n/a	n/a	n/a	n/a	n/a	n/a	n/a	n/a	n/a	n/a	n/a	n/a
Heme_523	0.4	65	F	Bone marrow	Acute lymphoid leukemia	Negative	n/a	Negative	n/a	n/a	n/a	n/a	n/a	n/a	n/a	n/a	n/a	n/a	n/a	n/a	n/a
Heme_524	0.75	23	M	Bone marrow	B-cell acute lymphoid leukemia	Negative	n/a	Negative	n/a	n/a	n/a	n/a	n/a	n/a	n/a	n/a	n/a	n/a	n/a	n/a	n/a
