# Supplementary material for: Expanding the Clinical Utility of Targeted RNA Sequencing Panels beyond Gene Fusions to Complex, Intragenic Structural Rearrangements
Source: Cancers (Basel). 2023 Sep 2;15(17):4394. doi: 10.3390/cancers15174394 (PMC10486946; doi:10.3390/cancers15174394)
Supplement: Supplementary file 1 [file cancers-15-04394-s001.zip › Supplemental Table S3 PanSolid Structural Rearrangements.xlsx]

## Sheet: Supplemental Table S3
Sample ID	Estimated Disease Involvement	Age at Testing	Genetic Sex	Tissue Type	Indication for testing	Type	Classification	Recurrent or Novel	Structural Rearrangement	Gene(s) (RefSeq Transcript ID)	Exon(s) Rearranged	Type of Structural Rearrangement	Archer Strong?	Breakpoints (hg19)	Intragenic Event Size	Archer Category	Archer Type	SS	Reads	%Reads	Orthogonal Confirmation Method(s)	AMP/ASCO/CAP Classification
Solid_1	0.75	3	F	FFPE	Dermatofibrosarcoma protuberans	Non-CNS solid	Negative	n/a	Negative	n/a	n/a	n/a	n/a	n/a	n/a	n/a	n/a	n/a	n/a	n/a	n/a	n/a
Solid_2	0.8	10	F	FFPE	Angiomatoid fibrous histiocytoma	Non-CNS solid	Clinically Actionable	Recurrent	EWSR1::ATF1	EWSR1 (NM_005243.3); ATF1 (NM_005171.5)	EWSR1 exon 7; ATF1 exon 5	Gene fusion	TRUE	chr22:29683123,chr12:51207793	n/a	Fusion	n/a	47	154	20.13	Sanger sequencing	Tier I
Solid_3	0.7	3	M	Snap frozen	Chordoma	CNS	Negative	n/a	Negative	n/a	n/a	n/a	n/a	n/a	n/a	n/a	n/a	n/a	n/a	n/a	n/a	n/a
Solid_4	0.9	3	M	Snap frozen	Pilocytic astrocytoma	CNS	Clinically Actionable	Recurrent	KIAA1549::BRAF	KIAA1549 (NM_001164665.1); BRAF (NM_004333.4)	KIAA1549 exon 16; BRAF exon 6	Gene fusion	TRUE	chr7:138545885,chr7:140487384	n/a	Fusion	n/a	134	372	12.02	Sanger sequencing	Tier I
Solid_5	macrodissected	16	M	FFPE	Left thigh mass	Non-CNS solid	Clinically Actionable	Recurrent	EWSR1::CREB1	EWSR1 (NM_013986.3); CREB1 (NM_004379.3)	EWSR1 exon 8; CREB1 exon 6	Gene fusion	TRUE	chr22:29683123,chr2:208439996	n/a	Fusion	n/a	15	38	22.09	Sanger sequencing	Tier I
Solid_6	0.6	18	F	Snap frozen	Pilocytic astrocytoma	CNS	Clinically Actionable	Recurrent	KIAA1549::BRAF	KIAA1549 (NM_001164665.1); BRAF (NM_004333.4)	KIAA1549 exon 15; BRAF exon 6	Gene fusion	TRUE	chr7:138552721,chr7:140487384	n/a	Fusion	n/a	32	56	8.59	Sanger sequencing	Tier I
Solid_7	0.8	16	F	FFPE	Renal cell carcinoma	Non-CNS solid	Clinically Actionable	Recurrent	PRCC::TFE3	PRCC (NM_005973.5); TFE3 (NM_006521.6)	PRRC exon 1; TFE3 exon 5	Gene fusion	TRUE	chr1:156738031,chrX:48895639	n/a	Fusion	n/a	16	29	22.14	Sanger sequencing	Tier II
Solid_8	0.9	12	M	FFPE	Renal cell carcinoma	Non-CNS solid	Clinically Actionable	Recurrent	ASPSCR1::TFE3	ASPSCR1 (NM_001251888.1); TFE3 (NM_006521.6)	ASPSCR1 exon 7; TFE3 exon 6	Gene fusion	TRUE	chr17:79954722,chrX:48891766	n/a	Fusion	n/a	5	10	14.08	Immunohistochemistry for TFE3	Tier I
Solid_9	0.8	1	M	FFPE	Mass of paranasal sinus	Non-CNS solid	Negative	n/a	Negative	n/a	n/a	n/a	n/a	n/a	n/a	n/a	n/a	n/a	n/a	n/a	n/a	n/a
Solid_10	0.9	18	M	Snap frozen	Spindle cell sarcoma	Non-CNS solid	Negative	n/a	Negative	n/a	n/a	n/a	n/a	n/a	n/a	n/a	n/a	n/a	n/a	n/a	n/a	n/a
Solid_11	0.98	2	F	Snap frozen	Wilms vs. clear cell sarcoma of kidney	Non-CNS solid	Negative	n/a	Negative	n/a	n/a	n/a	n/a	n/a	n/a	n/a	n/a	n/a	n/a	n/a	n/a	n/a
Solid_12	0.98	14	M	Snap frozen	Myofibroblastic proliferation	Non-CNS solid	Negative	n/a	Negative	n/a	n/a	n/a	n/a	n/a	n/a	n/a	n/a	n/a	n/a	n/a	n/a	n/a
Solid_13	0.92	18	F	Snap frozen	r/o ALK fusion	Non-CNS solid	Clinically Actionable	Recurrent	PRRC2B::ALK	PRRC2B (NM_013318.3); ALK (NM_004304.40)	PRRC2B exon 13; ALK exon 20	Gene fusion	TRUE	chr9:134346370,chr2:29446394	n/a	Fusion	n/a	139	1169	42.51	Sanger sequencing	Tier II
Solid_14	0.9	32	F	Snap frozen	Spindle cell lesion	Non-CNS solid	Negative	n/a	Negative	n/a	n/a	n/a	n/a	n/a	n/a	n/a	n/a	n/a	n/a	n/a	n/a	n/a
Solid_15	0.9	7	M	Snap frozen	Brain neoplasm	CNS	Clinically Actionable	Recurrent	FGFR1::TACC1	FGFR1 (NM_001174063.1); TACC1 (NM_001122824.1)	FGFR1 exon 17; TACC1 exon 5	Gene fusion	TRUE	chr8:38271436,chr8:38693680	n/a	Fusion	n/a	372	5545	39.83	Sanger sequencing	Tier I
Solid_16	0.75	0	F	FFPE	Myofibroblastic proliferation	Non-CNS solid	Negative	n/a	Negative	n/a	n/a	n/a	n/a	n/a	n/a	n/a	n/a	n/a	n/a	n/a	n/a	n/a
Solid_17	0.2	10	F	Snap frozen	Mucoepidermoid carcinoma	Non-CNS solid	Clinically Actionable	Recurrent	CRTC1::MAML2	CRTC1 (NM_015321.2); MAML2 (NM_032427.1)	CRTC1 exon 1; MAML2 exon 2	Gene fusion	TRUE	chr19:18794638,chr11:95826681	n/a	Fusion	n/a	13	16	50	CICERO, Sanger sequencing	Tier I
Solid_18	0.9	5	F	Snap frozen	Soft tissue sarcoma	Non-CNS solid	Clinically Actionable	Recurrent	EWSR1::FLI1	EWSR1 (NM_005243.3); FLI1 (NM_002017.4)	EWSR1 exon 7; FLI1 exon 6	Gene fusion	TRUE	chr22:29683123,chr11:128675261	n/a	Fusion	n/a	48	114	6.91	Sanger sequencing	Tier I
Solid_19	0.8	0	F	Snap frozen	Kidney tumor	Non-CNS solid	Clinically Actionable	Recurrent	EGFR ITD	EGFR (NM_005228.4)	EGFR exon 18-25	Internal tandem duplication	TRUE	chr7:55269048,chr7:55241614	27434	Oncogenic Isoform	Exons Out Of Order	453	4062	18.7	CICERO, Sanger sequencing	Tier II
Solid_20	0.9	16	F	FFPE	High grade sarcoma	Non-CNS solid	Negative	n/a	Negative	n/a	n/a	n/a	n/a	n/a	n/a	n/a	n/a	n/a	n/a	n/a	n/a	n/a
Solid_21	0.9	3	F	FFPE	Abdominal mass	Non-CNS solid	Clinically Actionable	Recurrent	CHCHD7::PLAG1	CHCHD7 (NM_001011667.1); PLAG1 (NM_002655.2)	CHCHD7 exon 1; PLAG1 exon 2	Promoter swapping gene fusion	TRUE	chr8:57124396,chr8:57092072	n/a	Fusion	n/a	10	163	66.8	CICERO, Sanger sequencing	Tier II
Solid_21	0.9	3	F	FFPE	Abdominal mass	Non-CNS solid	Clinically Actionable	Recurrent	CHCHD7::PLAG1	CHCHD7 (NM_001011667.1); PLAG1 (NM_002655.2)	CHCHD7 exon 1; PLAG1 exon 3	Promoter swapping gene fusion	TRUE	chr8:57124396,chr8:57083748	n/a	Fusion	n/a	12	315	61.17	CICERO, Sanger sequencing	Tier II
Solid_21	0.9	3	F	FFPE	Abdominal mass	Non-CNS solid	Clinically Actionable	Novel	ZFHX4::PLAG1	ZFHX4 (NM_024721.4); PLAG1 (NM_002655.2)	ZFHX4 exon 1; PLAG1 exon 3	Promoter swapping gene fusion	TRUE	chr8:77593855,chr8:57092072	n/a	Fusion	n/a	24	52	26	Sanger sequencing	Tier II
Solid_22	0.8	6	F	Snap frozen	Astrocytoma	CNS	Clinically Actionable	Recurrent	MYB::QKI	MYB (NM_001130173.2; QKI (NM_006775.3)	MYB exon 15; QKI exon 5	Gene fusion	TRUE	chr6:135524462,chr6:163983014	n/a	Fusion	n/a	281	1500	99.67	Sanger sequencing	Tier I
Solid_23	0.7	14	M	Snap frozen	Spinal cord glioma	CNS	Clinically Actionable	Recurrent	KIAA1549::BRAF	KIAA1549 (NM_001164665.1); BRAF (NM_004333.4)	KIAA1549 exon 15; BRAF exon 6	Gene fusion	TRUE	chr7:138552721,chr7:140487384	n/a	Fusion	n/a	44	108	5.72	Sanger sequencing	Tier I
Solid_24	1	1	F	Snap frozen	Spindle cell neoplasm	Non-CNS solid	Variant of Uncertain Significance	Novel	VWDE::ETV1	VWDE (NM_001135924.1); ETV1 (NM_004956.4)	VWDE exon 1; ETV1 exon 7	Gene fusion	FALSE	chr7:12443285,chr7:13978871	n/a	Fusion	n/a	6	6	0.03	Sanger sequencing	Tier III
Solid_25	0.95	9	M	Snap frozen	Pilocytic astrocytoma	CNS	Clinically Actionable	Recurrent	KIAA1549::BRAF	KIAA1549 (NM_001164665.1); BRAF (NM_004333.4)	KIAA1549 exon 16; BRAF exon 6	Gene fusion	TRUE	chr7:138545885,chr7:140487384	n/a	Fusion	n/a	10	24	1.93	Sanger sequencing	Tier I
Solid_26	0.7	1	F	FFPE	Spindle cell neoplasm	Non-CNS solid	Negative	n/a	Negative	n/a	n/a	n/a	n/a	n/a	n/a	n/a	n/a	n/a	n/a	n/a	n/a	n/a
Solid_27	0.9	10	F	Snap frozen	Pilocytic astrocytoma	CNS	Negative	n/a	Negative	n/a	n/a	n/a	n/a	n/a	n/a	n/a	n/a	n/a	n/a	n/a	n/a	n/a
Solid_28	1	14	M	Snap frozen	Glioma	CNS	Clinically Actionable	Recurrent	KIAA1549::BRAF	KIAA1549 (NM_001164665.1); BRAF (NM_004333.4)	KIAA1549 exon 16; BRAF exon 6	Gene fusion	TRUE	chr7:138545885,chr7:140487384	n/a	Fusion	n/a	149	381	11.89	Sanger sequencing	Tier I
Solid_29	0.6	16	F	FFPE	Mesenchymal chondrosarcoma	Non-CNS solid	Clinically Actionable	Recurrent	HEY1::NCOA2	HEY1 (NM_012258.3); NCOA2 (NM_006540.2)	HEY1 exon 4; NCOA2 exon 14	Gene fusion	TRUE	chr8:80678886,chr8:71053634	n/a	Fusion	n/a	65	380	83.15	Sanger sequencing	Tier I
Solid_30	0.1	14	M	Snap frozen	Brain mass	CNS	Negative	n/a	Negative	n/a	n/a	n/a	n/a	n/a	n/a	n/a	n/a	n/a	n/a	n/a	n/a	n/a
Solid_31	1	5	M	Snap frozen	Optic pathway glioma	CNS	Clinically Actionable	Recurrent	KIAA1549::BRAF	KIAA1549 (NM_001164665.1); BRAF (NM_004333.4)	KIAA1549 exon 15; BRAF exon 6	Gene fusion	TRUE	chr7:138552721,chr7:140487384	n/a	Fusion	n/a	137	427	13.55	Sanger sequencing	Tier I
Solid_32	1	6	M	Snap frozen	Embryonal RMS	Non-CNS solid	Negative	n/a	Negative	n/a	n/a	n/a	n/a	n/a	n/a	n/a	n/a	n/a	n/a	n/a	n/a	n/a
Solid_33	0.9	3	F	Snap frozen	High grade neuroepithelial tumor	CNS	Negative	n/a	Negative	n/a	n/a	n/a	n/a	n/a	n/a	n/a	n/a	n/a	n/a	n/a	n/a	n/a
Solid_34	0.3	2	M	FFPE	Brain tumor	CNS	Clinically Actionable	Recurrent	KIAA1549::BRAF	KIAA1549 (NM_001164665.1); BRAF (NM_004333.4)	KIAA1549 exon 16; BRAF exon 6	Gene fusion	TRUE	chr7:138545885,chr7:140487384	n/a	Fusion	n/a	9	20	41.67	Sanger sequencing	Tier I
Solid_35	1	14	M	Snap frozen	Spindle cell neoplasm	CNS	Clinically Actionable	Recurrent	MYH9::USP6	MYH9 (NM_002473.5); USP6 (NM_004505.2)	MYH9 exon 1; USP6 exon 1	Promoter swapping gene fusion	TRUE	chr22:36783852,chr17:5033231	n/a	Fusion	n/a	186	4330	95.08	Sanger sequencing	Tier I
Solid_35	1	14	M	Snap frozen	Spindle cell neoplasm	CNS	Clinically Actionable	Recurrent	MYH9::USP6	MYH9 (NM_002473.5); USP6 (NM_004505.2)	MYH9 exon 1; USP6 exon 2	Promoter swapping gene fusion	TRUE	chr22:36783852,chr17:5033662	n/a	Fusion	n/a	94	412	16.65	Sanger sequencing	Tier I
Solid_36	0.75	2	M	FFPE	Benign myxoid/mucinous lesion	Non-CNS solid	Negative	n/a	Negative	n/a	n/a	n/a	n/a	n/a	n/a	n/a	n/a	n/a	n/a	n/a	n/a	n/a
Solid_37	0.8	5	F	FFPE	Brain tumor	CNS	Negative	n/a	Negative	n/a	n/a	n/a	n/a	n/a	n/a	n/a	n/a	n/a	n/a	n/a	n/a	n/a
Solid_38	0.95	0	M	Snap frozen	Suprasellar tumor	CNS	Negative	n/a	Negative	n/a	n/a	n/a	n/a	n/a	n/a	n/a	n/a	n/a	n/a	n/a	n/a	n/a
Solid_39	1	8	F	Snap frozen	Pilocytic astrocytoma	CNS	Negative	n/a	Negative	n/a	n/a	n/a	n/a	n/a	n/a	n/a	n/a	n/a	n/a	n/a	n/a	n/a
Solid_40	0.95	14	F	Snap frozen	Brain tumor	CNS	Negative	n/a	Negative	n/a	n/a	n/a	n/a	n/a	n/a	n/a	n/a	n/a	n/a	n/a	n/a	n/a
Solid_41	0.2	17	M	Snap frozen	Low grade neuroepithelial tumor	CNS	Negative	n/a	Negative	n/a	n/a	n/a	n/a	n/a	n/a	n/a	n/a	n/a	n/a	n/a	n/a	n/a
Solid_42	0.7	1	F	FFPE	High grade neuroepithelial tumor	CNS	Negative	n/a	Negative	n/a	n/a	n/a	n/a	n/a	n/a	n/a	n/a	n/a	n/a	n/a	n/a	n/a
Solid_43	0.8	0	F	Snap frozen	High grade neuroepithelial tumor	CNS	Negative	n/a	Negative	n/a	n/a	n/a	n/a	n/a	n/a	n/a	n/a	n/a	n/a	n/a	n/a	n/a
Solid_44	0.6	6	F	FFPE	Epithelioid cell proliferation with dense collagen	Non-CNS solid	Negative	n/a	Negative	n/a	n/a	n/a	n/a	n/a	n/a	n/a	n/a	n/a	n/a	n/a	n/a	n/a
Solid_45	0.5	14	F	Snap frozen	Low grade glioneuronal tumor	CNS	Negative	n/a	Negative	n/a	n/a	n/a	n/a	n/a	n/a	n/a	n/a	n/a	n/a	n/a	n/a	n/a
Solid_46	0.9	0	M	Snap frozen	Infiltrative facial mass	Non-CNS solid	Negative	n/a	Negative	n/a	n/a	n/a	n/a	n/a	n/a	n/a	n/a	n/a	n/a	n/a	n/a	n/a
Solid_47	0.95	2	F	Snap frozen	Spinal tumor	Non-CNS solid	Clinically Actionable	Recurrent	CIC::NUTM1	CIC (NM_015125.3); NUTM1 (NM_001284292.1)	CIC exon 18; NUTM1 exon 18	Gene fusion	TRUE	chr19:42798453,chr15:34646071	n/a	Fusion	n/a	281	2931	82.24	CICERO, Sanger sequencing	Tier I
Solid_48	0.8	10	F	Snap frozen	Low grade neuroepithelial tumor consistent with PLNTY	CNS	Clinically Actionable	Recurrent	FGFR2::PASD1	FGFR2 (NM_000141.4); PASD1 (NM_173493.2)	FGFR2 exon 17; PASD1 exon 10	Gene fusion	TRUE	chr10:123243212,chrX:150828185	n/a	Fusion	n/a	259	3240	44.44	Sanger sequencing	Tier II
Solid_49	0.8	2	M	FFPE	Diffuse glioma	CNS	Negative	n/a	Negative	n/a	n/a	n/a	n/a	n/a	n/a	n/a	n/a	n/a	n/a	n/a	n/a	n/a
Solid_50	0.6	1	M	Snap frozen	Brain tumor	CNS	Clinically Actionable	Recurrent	ZFTA::RELA	ZFTA (NM_001144936.1); RELA (NM_021975.3)	ZFTA exon 2; RELA exon 2	Gene fusion	TRUE	chr11:63533279,chr11:65429676	n/a	Fusion	n/a	286	1370	74.05	Sanger sequencing	Tier I
Solid_51	0.7	8	F	Snap frozen	High grade glioma	CNS	Negative	n/a	Negative	n/a	n/a	n/a	n/a	n/a	n/a	n/a	n/a	n/a	n/a	n/a	n/a	n/a
Solid_52	0.7	1	F	FFPE	Glioblastoma	CNS	Clinically Actionable	Recurrent	TP53 deletion	TP53 (NM_000546.5)	Exon 4-Exon 5	Intragenic deletion	TRUE	chr17:7579700,chr17:7578554	n/a	Novel Isoform	Exon(s) Skipped	30	107	33.33	Sanger sequencing	Tier II
Solid_53	1	18	M	Snap frozen	Mediastinal mass	Non-CNS solid	Negative	n/a	Negative	n/a	n/a	n/a	n/a	n/a	n/a	n/a	n/a	n/a	n/a	n/a	n/a	n/a
Solid_54	0.8	0	M	FFPE	Neoplasm of scalp	Non-CNS solid	Negative	n/a	Negative	n/a	n/a	n/a	n/a	n/a	n/a	n/a	n/a	n/a	n/a	n/a	n/a	n/a
Solid_55	1	13	F	Snap frozen	Brain tumor	CNS	Clinically Actionable	Recurrent	KIAA1549::BRAF	KIAA1549 (NM_001164665.1); BRAF (NM_004333.4)	KIAA1549 exon 16; BRAF exon 9	Gene fusion	TRUE	chr7:138545885,chr7:140487384	n/a	Fusion	n/a	49	90	2.53	Sanger sequencing	Tier I
Solid_56	0.9	21	F	FFPE	Neoplasm of pelvis	Non-CNS solid	Negative	n/a	Negative	n/a	n/a	n/a	n/a	n/a	n/a	n/a	n/a	n/a	n/a	n/a	n/a	n/a
Solid_57	0.9	10	M	Snap frozen	Pilocytic astrocytoma	CNS	Clinically Actionable	Recurrent	KIAA1549::BRAF	KIAA1549 (NM_001164665.1); BRAF (NM_004333.4)	KIAA1549 exon 15; BRAF exon 9	Gene fusion	TRUE	chr7:138552721,chr7:140487384	n/a	Fusion	n/a	65	161	4	Sanger sequencing	Tier I
Solid_58	0.9	18	M	Snap frozen	Pilocytic astrocytoma	CNS	Clinically Actionable	Recurrent	KIAA1549::BRAF	KIAA1549 (NM_001164665.1); BRAF (NM_004333.4)	KIAA1549 exon 16; BRAF exon 9	Gene fusion	TRUE	chr7:138545885,chr7:140487384	n/a	Fusion	n/a	81	229	7.93	Sanger sequencing	Tier I
Solid_59	0.5	13	F	Snap frozen	Pilocytic astrocytoma	CNS	Negative	n/a	Negative	n/a	n/a	n/a	n/a	n/a	n/a	n/a	n/a	n/a	n/a	n/a	n/a	n/a
Solid_60	0.6	13	F	Snap frozen	Glial neoplasm	CNS	Negative	n/a	Negative	n/a	n/a	n/a	n/a	n/a	n/a	n/a	n/a	n/a	n/a	n/a	n/a	n/a
Solid_61	0.3	5	F	FFPE	Nasal sinus mass	Non-CNS solid	Negative	n/a	Negative	n/a	n/a	n/a	n/a	n/a	n/a	n/a	n/a	n/a	n/a	n/a	n/a	n/a
Solid_62	0.5	21	F	Snap frozen	Low grade neuroepithelial tumor	CNS	Negative	n/a	Negative	n/a	n/a	n/a	n/a	n/a	n/a	n/a	n/a	n/a	n/a	n/a	n/a	n/a
Solid_63	0.5	3	M	Snap frozen	Brain tumor	CNS	Clinically Actionable	Recurrent	KIAA1549::BRAF	KIAA1549 (NM_001164665.1); BRAF (NM_004333.4)	KIAA1549 exon 16; BRAF exon 9	Gene fusion	TRUE	chr7:138545885,chr7:140487384	n/a	Fusion	n/a	94	263	5.82	Sanger sequencing	Tier I
Solid_64	0.8	9	M	FFPE	Glioblastoma	CNS	Clinically Actionable	Recurrent	SQSTM1::NTRK2	SQSTM1 (NM_003900.4); NTRK2 (NM_006180.4)	SQSTM1 exon 5; NTRK2 exon 15	Gene fusion	TRUE	chr5:179252226,chr9:87475955	n/a	Fusion	n/a	28	75	89.29	Sanger sequencing	Tier I
Solid_64	0.8	9	M	FFPE	Glioblastoma	CNS	Clinically Actionable	Recurrent	SQSTM1::NTRK2	SQSTM1 (NM_003900.4); NTRK2 (NM_006180.4)	SQSTM1 exon 5; NTRK2 exon 16	Gene fusion	TRUE	chr5:179252226,chr9:87482158	n/a	Fusion	n/a	33	130	68.42	Sanger sequencing	Tier I
Solid_65	0.95	20	F	Snap frozen	Low grade neuroepithelial tumor	CNS	Negative	n/a	Negative	n/a	n/a	n/a	n/a	n/a	n/a	n/a	n/a	n/a	n/a	n/a	n/a	n/a
Solid_66	1	18	M	Snap frozen	High grade neuroepithelial tumor	CNS	Negative	n/a	Negative	n/a	n/a	n/a	n/a	n/a	n/a	n/a	n/a	n/a	n/a	n/a	n/a	n/a
Solid_67	0.4	1	F	Snap frozen	Diffuse low grade glioma	CNS	Negative	n/a	Negative	n/a	n/a	n/a	n/a	n/a	n/a	n/a	n/a	n/a	n/a	n/a	n/a	n/a
Solid_68	0.8	2	F	Snap frozen	Renal neoplasm	Non-CNS solid	Clinically Actionable	Recurrent	BCOR ITD	BCOR (NM_001123385.1)	Exon 15	Internal tandem duplication	TRUE	chrX:39911408,chrX:39911497	90	Novel Isoform	Intra-Exon Gap, Possible Bcor Itd Mutation	17	37	7.25	CICERO, Sanger sequencing	Tier I
Solid_69	0.9	3	F	Snap frozen	Pilocytic astrocytoma	CNS	Clinically Actionable	Novel	SOX10::NTRK3	SOX10 (NM_006941.3); NTRK3 (NM_002530.3)	SOX10 exon 3; NTRK3 exon 11	Gene fusion	TRUE	chr22:38373874,chr15:88671965	n/a	Fusion	n/a	414	5414	84.73	Sanger sequencing	Tier I
Solid_69	0.9	3	F	Snap frozen	Pilocytic astrocytoma	CNS	Clinically Actionable	Novel	SOX10::NTRK3	SOX10 (NM_006941.3); NTRK3 (NM_002530.3)	SOX10 exon 3; NTRK3 exon 12	Gene fusion	TRUE	chr22:38373874,chr15:88670457	n/a	Fusion	n/a	355	3274	21.87	Sanger sequencing	Tier I
Solid_70	0.9	4	M	Snap frozen	Pilocytic astrocytoma	CNS	Clinically Actionable	Recurrent	KIAA1549::BRAF	KIAA1549 (NM_001164665.1); BRAF (NM_004333.4)	KIAA1549 exon 15; BRAF exon 9	Gene fusion	TRUE	chr7:138552721,chr7:140487384	n/a	Fusion	n/a	71	185	5.48	Sanger sequencing	Tier I
Solid_71	0.5	1	M	Snap frozen	Mixed glioneuronal tumor	CNS	Clinically Actionable	Recurrent	KIAA1549::BRAF	KIAA1549 (NM_001164665.1); BRAF (NM_004333.4)	KIAA1549 exon 16; BRAF exon 9	Gene fusion	TRUE	chr7:138545885,chr7:140487384	n/a	Fusion	n/a	83	196	5.62	Sanger sequencing	Tier I
Solid_72	0.5	14	M	Snap frozen	Ganglioglioma	CNS	Negative	n/a	Negative	n/a	n/a	n/a	n/a	n/a	n/a	n/a	n/a	n/a	n/a	n/a	n/a	n/a
Solid_73	0.8	8	M	FFPE	Neoplasm of connective and other soft tissue	Non-CNS solid	Negative	n/a	Negative	n/a	n/a	n/a	n/a	n/a	n/a	n/a	n/a	n/a	n/a	n/a	n/a	n/a
Solid_74	0.9	3	M	FFPE	Fibroblastic/myofibroblastic lesion	Non-CNS solid	Clinically Actionable	Recurrent	MYH9::USP6	MYH9 (NM_002473.5); USP6 (NM_004505.3)	MYH9 exon 1; USP6 exon 2	Promoter swapping gene fusion	TRUE	chr22:36783852,chr17:5033662	n/a	Fusion	n/a	85	282	96.58	Sanger sequencing	Tier I
Solid_75	0.9	16	F	Snap frozen	Aneurysmal bone cyst	Non-CNS solid	Negative	n/a	Negative	n/a	n/a	n/a	n/a	n/a	n/a	n/a	n/a	n/a	n/a	n/a	n/a	n/a
Solid_76	0.3	9	F	Snap frozen	Dural and leptomeningeal lesion	CNS	Negative	n/a	Negative	n/a	n/a	n/a	n/a	n/a	n/a	n/a	n/a	n/a	n/a	n/a	n/a	n/a
Solid_77	0.4	12	M	FFPE	Atypical histiocytic lesion	Non-CNS solid	Clinically Actionable	Recurrent	EWSR1::ATF1	EWSR1 (NM_005243.3); ATF1 (NM_005171.5)	EWSR1 exon 7; ATF1 exon 5	Gene fusion	TRUE	chr22:29683123,chr12:51207793	n/a	Fusion	n/a	41	91	8.21	Sanger sequencing	Tier I
Solid_78	0.9	16	M	Snap frozen	Meningioma	CNS	Negative	n/a	Negative	n/a	n/a	n/a	n/a	n/a	n/a	n/a	n/a	n/a	n/a	n/a	n/a	n/a
Solid_79	1	11	F	Snap frozen	Subcutaneous arm lesion	Non-CNS solid	Clinically Actionable	Recurrent	MYH10::ALK	MYH10 (NM_001256012.1); ALK (NM_004304.4)	MYH10 exon 41; ALK exon 20	Gene fusion	TRUE	chr17:8381656,chr2:29446356	n/a	Fusion	n/a	68	235	86.4	Sanger sequencing	Tier I
Solid_80	1	12	F	Snap frozen	Midline epigastric mass	Non-CNS solid	Clinically Actionable	Recurrent	TRIM24::BRAF	TRIM24 (NM_015905.2); BRAF (NM_004333.4)	TRIM24 exon 10; BRAF exon 9	Gene fusion	TRUE	chr7:138252399,chr7:140487384	n/a	Fusion	n/a	69	174	35.88	Sanger sequencing	Tier II
Solid_81	0.9	2	M	FFPE	Embryonal RMS	Non-CNS solid	Negative	n/a	Negative	n/a	n/a	n/a	n/a	n/a	n/a	n/a	n/a	n/a	n/a	n/a	n/a	n/a
Solid_82	1	15	M	FFPE	Neoplasm of connective and other soft tissue	Non-CNS solid	Negative	n/a	Negative	n/a	n/a	n/a	n/a	n/a	n/a	n/a	n/a	n/a	n/a	n/a	n/a	n/a
Solid_83	0.95	24	F	FFPE	Pilocytic astrocytoma	CNS	Negative	n/a	Negative	n/a	n/a	n/a	n/a	n/a	n/a	n/a	n/a	n/a	n/a	n/a	n/a	n/a
Solid_84	0.6	11	M	FFPE	Low grade glioma	CNS	Negative	n/a	Negative	n/a	n/a	n/a	n/a	n/a	n/a	n/a	n/a	n/a	n/a	n/a	n/a	n/a
Solid_85	1	8	M	Snap frozen	High grade neuroepithelial tumor	CNS	Clinically Actionable	Recurrent	ZFTA::RELA	ZFTA (NM_001144936.1); RELA (NM_021975.3)	ZFTA exon 2; RELA exon 2	Gene fusion	TRUE	chr11:63533279,chr11:65429676	n/a	Fusion	n/a	340	3113	70.73	Sanger sequencing	Tier I
Solid_86	n/a	0	F	Snap frozen	Indeterminate spinal mass	CNS	Clinically Actionable	Recurrent	FGFR1 ITD	FGFR1 (NM_023110.3)	FGFR1 exon 18; FGFR1 exon 10	Internal tandem duplication	TRUE	chr8:38271160,chr8:38276416|chr8:38276391,chr8:38275891	4731	Novel Isoform	Exons Out Of Order, Intronic	290	1153	10.99	CICERO, Sanger sequencing	Tier II
