# Supplementary material for: Expanding the Clinical Utility of Targeted RNA Sequencing Panels beyond Gene Fusions to Complex, Intragenic Structural Rearrangements
Source: Cancers (Basel). 2023 Sep 2;15(17):4394. doi: 10.3390/cancers15174394 (PMC10486946; doi:10.3390/cancers15174394)
Supplement: Supplementary file 1 [file cancers-15-04394-s001.zip › Supplemental Table S4 Clinical Outcomes Gene Fusions.xlsx]

## Sheet: Supplemental Table S4
Sample ID	Sample Type	Indication for Testing	Classification	Recurrent or Novel	Structural Rearrangement	Structural Rearrangement Type	Diagnostic	Prognostic	Therapeutic	References
Heme_231	Bone marrow	B-cell acute lymphoid leukemia	Clinically actionable	Novel	AKAP9::JAK2	Fusion	x	x	x	WHO Haematolymphoid Tumours (5th ed.); WHO Paediatric Tumours (5th ed.); NCCN Guidelines Version 1.2022 Acute Lymphoblastic Leukemia; NCCN Guidelines Version 2.2023 Pediatric Acute Lymphoblastic Leukemia; FDA approved JAK inhibitor for myelofibrosis: ruxolitinib; ClinicalTrials.gov: NCT03571321, NCT02883049
Solid_8	FFPE	Renal cell carcinoma	Clinically actionable	Recurrent	ASPSCR1::TFE3	Fusion	x	x	x	WHO Urinary and Male Genital Tumours (5th ed.); WHO Paediatric Tumours (5th ed.); ClinicalTrials.gov: NCT03541902, NCT03595124
Heme_182	Bone marrow	B-cell acute lymphoid leukemia	Clinically actionable	Recurrent	ATF7IP::PDGFRB	Fusion	x	x	x	WHO Haematolymphoid Tumours (5th ed.); WHO Paediatric Tumours (5th ed.); NCCN Guidelines Version 1.2022 Acute Lymphoblastic Leukemia; NCCN Guidelines Version 2.2023 Pediatric Acute Lymphoblastic Leukemia; ClinicalTrials.gov: NCT02883049, NCT02143414
Heme_91	Bone marrow	Acute lymphoid leukemia	Clinically actionable	Recurrent	BCL2::IGH	Fusion	x			WHO Haematolymphoid Tumours (5th ed.)
Heme_225	Peripheral blood	Acute lymphoid leukemia	Clinically actionable	Recurrent	BCL2::IGH	Fusion	x			WHO Haematolymphoid Tumours (5th ed.)
Heme_233	Peripheral blood	Acute lymphoid leukemia	Clinically actionable	Recurrent	BCL2::IGH	Fusion	x			WHO Haematolymphoid Tumours (5th ed.)
Heme_12	Bone marrow	B-cell acute lymphoid leukemia	Clinically actionable	Recurrent	BCR::ABL1	Fusion	x	x	x	WHO Haematolymphoid Tumours (5th ed.); WHO Paediatric Tumours (5th ed.); NCCN Guidelines Version 1.2022 Acute Lymphoblastic Leukemia; NCCN Guidelines Version 2.2023 Pediatric Acute Lymphoblastic Leukemia; FDA approved TKI for CML and Ph+ ALL: imatinib and dasatinib
Heme_13	Bone marrow	Acute lymphoid leukemia	Clinically actionable	Recurrent	BCR::ABL1	Fusion	x	x	x	WHO Haematolymphoid Tumours (5th ed.); WHO Paediatric Tumours (5th ed.); NCCN Guidelines Version 1.2022 Acute Lymphoblastic Leukemia; NCCN Guidelines Version 2.2023 Pediatric Acute Lymphoblastic Leukemia; FDA approved TKI for CML and Ph+ ALL: imatinib and dasatinib
Heme_16	Peripheral blood	Acute lymphoid leukemia	Clinically actionable	Recurrent	BCR::ABL1	Fusion	x	x	x	WHO Haematolymphoid Tumours (5th ed.); WHO Paediatric Tumours (5th ed.); NCCN Guidelines Version 1.2022 Acute Lymphoblastic Leukemia; NCCN Guidelines Version 2.2023 Pediatric Acute Lymphoblastic Leukemia; FDA approved TKI for CML and Ph+ ALL: imatinib and dasatinib
Heme_17	Peripheral blood	Acute lymphoid leukemia	Clinically actionable	Recurrent	BCR::ABL1	Fusion	x	x	x	WHO Haematolymphoid Tumours (5th ed.); WHO Paediatric Tumours (5th ed.); NCCN Guidelines Version 1.2022 Acute Lymphoblastic Leukemia; NCCN Guidelines Version 2.2023 Pediatric Acute Lymphoblastic Leukemia; FDA approved TKI for CML and Ph+ ALL: imatinib and dasatinib
Heme_18	Bone marrow	Acute lymphoid leukemia	Clinically actionable	Recurrent	BCR::ABL1	Fusion	x	x	x	WHO Haematolymphoid Tumours (5th ed.); WHO Paediatric Tumours (5th ed.); NCCN Guidelines Version 1.2022 Acute Lymphoblastic Leukemia; NCCN Guidelines Version 2.2023 Pediatric Acute Lymphoblastic Leukemia; FDA approved TKI for CML and Ph+ ALL: imatinib and dasatinib
Heme_26	Bone marrow	Acute lymphoid leukemia	Clinically actionable	Recurrent	BCR::ABL1	Fusion	x	x	x	WHO Haematolymphoid Tumours (5th ed.); WHO Paediatric Tumours (5th ed.); NCCN Guidelines Version 1.2022 Acute Lymphoblastic Leukemia; NCCN Guidelines Version 2.2023 Pediatric Acute Lymphoblastic Leukemia; FDA approved TKI for CML and Ph+ ALL: imatinib and dasatinib
Heme_31	Bone marrow	Acute lymphoid leukemia	Clinically actionable	Recurrent	BCR::ABL1	Fusion	x	x	x	WHO Haematolymphoid Tumours (5th ed.); WHO Paediatric Tumours (5th ed.); NCCN Guidelines Version 1.2022 Acute Lymphoblastic Leukemia; NCCN Guidelines Version 2.2023 Pediatric Acute Lymphoblastic Leukemia; FDA approved TKI for CML and Ph+ ALL: imatinib and dasatinib
Heme_45	Bone marrow	Acute lymphoid leukemia	Clinically actionable	Recurrent	BCR::ABL1	Fusion	x	x	x	WHO Haematolymphoid Tumours (5th ed.); WHO Paediatric Tumours (5th ed.); NCCN Guidelines Version 1.2022 Acute Lymphoblastic Leukemia; NCCN Guidelines Version 2.2023 Pediatric Acute Lymphoblastic Leukemia; FDA approved TKI for CML and Ph+ ALL: imatinib and dasatinib
Heme_47	Bone marrow	Acute lymphoid leukemia	Clinically actionable	Recurrent	BCR::ABL1	Fusion	x	x	x	WHO Haematolymphoid Tumours (5th ed.); WHO Paediatric Tumours (5th ed.); NCCN Guidelines Version 1.2022 Acute Lymphoblastic Leukemia; NCCN Guidelines Version 2.2023 Pediatric Acute Lymphoblastic Leukemia; FDA approved TKI for CML and Ph+ ALL: imatinib and dasatinib
Heme_85	Bone marrow	Acute lymphoid leukemia	Clinically actionable	Recurrent	BCR::ABL1	Fusion	x	x	x	WHO Haematolymphoid Tumours (5th ed.); WHO Paediatric Tumours (5th ed.); NCCN Guidelines Version 1.2022 Acute Lymphoblastic Leukemia; NCCN Guidelines Version 2.2023 Pediatric Acute Lymphoblastic Leukemia; FDA approved TKI for CML and Ph+ ALL: imatinib and dasatinib
Heme_92	Peripheral blood	B-cell acute lymphoid leukemia	Clinically actionable	Recurrent	BCR::ABL1	Fusion	x	x	x	WHO Haematolymphoid Tumours (5th ed.); WHO Paediatric Tumours (5th ed.); NCCN Guidelines Version 1.2022 Acute Lymphoblastic Leukemia; NCCN Guidelines Version 2.2023 Pediatric Acute Lymphoblastic Leukemia; FDA approved TKI for CML and Ph+ ALL: imatinib and dasatinib
Heme_107	Bone marrow	B-cell acute lymphoid leukemia	Clinically actionable	Recurrent	BCR::ABL1	Fusion	x	x	x	WHO Haematolymphoid Tumours (5th ed.); WHO Paediatric Tumours (5th ed.); NCCN Guidelines Version 1.2022 Acute Lymphoblastic Leukemia; NCCN Guidelines Version 2.2023 Pediatric Acute Lymphoblastic Leukemia; FDA approved TKI for CML and Ph+ ALL: imatinib and dasatinib
Heme_120	Peripheral blood	B-cell acute lymphoid leukemia	Clinically actionable	Recurrent	BCR::ABL1	Fusion	x	x	x	WHO Haematolymphoid Tumours (5th ed.); WHO Paediatric Tumours (5th ed.); NCCN Guidelines Version 1.2022 Acute Lymphoblastic Leukemia; NCCN Guidelines Version 2.2023 Pediatric Acute Lymphoblastic Leukemia; FDA approved TKI for CML and Ph+ ALL: imatinib and dasatinib
Heme_146	Bone marrow	Acute lymphoid leukemia	Clinically actionable	Recurrent	BCR::ABL1	Fusion	x	x	x	WHO Haematolymphoid Tumours (5th ed.); WHO Paediatric Tumours (5th ed.); NCCN Guidelines Version 1.2022 Acute Lymphoblastic Leukemia; NCCN Guidelines Version 2.2023 Pediatric Acute Lymphoblastic Leukemia; FDA approved TKI for CML and Ph+ ALL: imatinib and dasatinib
Heme_172	Bone marrow	B-cell acute lymphoid leukemia	Clinically actionable	Recurrent	BCR::ABL1	Fusion	x	x	x	WHO Haematolymphoid Tumours (5th ed.); WHO Paediatric Tumours (5th ed.); NCCN Guidelines Version 1.2022 Acute Lymphoblastic Leukemia; NCCN Guidelines Version 2.2023 Pediatric Acute Lymphoblastic Leukemia; FDA approved TKI for CML and Ph+ ALL: imatinib and dasatinib
Heme_181	Bone marrow	Acute lymphoid leukemia	Clinically actionable	Recurrent	BCR::ABL1	Fusion	x	x	x	WHO Haematolymphoid Tumours (5th ed.); WHO Paediatric Tumours (5th ed.); NCCN Guidelines Version 1.2022 Acute Lymphoblastic Leukemia; NCCN Guidelines Version 2.2023 Pediatric Acute Lymphoblastic Leukemia; FDA approved TKI for CML and Ph+ ALL: imatinib and dasatinib
Heme_185	Bone marrow	Abnormal B cell population	Clinically actionable	Recurrent	BCR::ABL1	Fusion	x	x	x	WHO Haematolymphoid Tumours (5th ed.); WHO Paediatric Tumours (5th ed.); NCCN Guidelines Version 1.2022 Acute Lymphoblastic Leukemia; NCCN Guidelines Version 2.2023 Pediatric Acute Lymphoblastic Leukemia; FDA approved TKI for CML and Ph+ ALL: imatinib and dasatinib
Heme_201	Peripheral blood	Acute lymphoid leukemia	Clinically actionable	Recurrent	BCR::ABL1	Fusion	x	x	x	WHO Haematolymphoid Tumours (5th ed.); WHO Paediatric Tumours (5th ed.); NCCN Guidelines Version 1.2022 Acute Lymphoblastic Leukemia; NCCN Guidelines Version 2.2023 Pediatric Acute Lymphoblastic Leukemia; FDA approved TKI for CML and Ph+ ALL: imatinib and dasatinib
Heme_208	Bone marrow	Acute lymphoid leukemia	Clinically actionable	Recurrent	BCR::ABL1	Fusion	x	x	x	WHO Haematolymphoid Tumours (5th ed.); WHO Paediatric Tumours (5th ed.); NCCN Guidelines Version 1.2022 Acute Lymphoblastic Leukemia; NCCN Guidelines Version 2.2023 Pediatric Acute Lymphoblastic Leukemia; FDA approved TKI for CML and Ph+ ALL: imatinib and dasatinib
Heme_219	Bone marrow	B-cell acute lymphoid leukemia	Clinically actionable	Recurrent	BCR::ABL1	Fusion	x	x	x	WHO Haematolymphoid Tumours (5th ed.); WHO Paediatric Tumours (5th ed.); NCCN Guidelines Version 1.2022 Acute Lymphoblastic Leukemia; NCCN Guidelines Version 2.2023 Pediatric Acute Lymphoblastic Leukemia; FDA approved TKI for CML and Ph+ ALL: imatinib and dasatinib
Heme_222	Bone marrow	Acute lymphoid leukemia	Clinically actionable	Recurrent	BCR::ABL1	Fusion	x	x	x	WHO Haematolymphoid Tumours (5th ed.); WHO Paediatric Tumours (5th ed.); NCCN Guidelines Version 1.2022 Acute Lymphoblastic Leukemia; NCCN Guidelines Version 2.2023 Pediatric Acute Lymphoblastic Leukemia; FDA approved TKI for CML and Ph+ ALL: imatinib and dasatinib
Heme_236	Peripheral blood	Acute lymphoid leukemia	Clinically actionable	Recurrent	BCR::ABL1	Fusion	x	x	x	WHO Haematolymphoid Tumours (5th ed.); WHO Paediatric Tumours (5th ed.); NCCN Guidelines Version 1.2022 Acute Lymphoblastic Leukemia; NCCN Guidelines Version 2.2023 Pediatric Acute Lymphoblastic Leukemia; FDA approved TKI for CML and Ph+ ALL: imatinib and dasatinib
Heme_243	Bone marrow	B-cell acute lymphoid leukemia	Clinically actionable	Recurrent	BCR::ABL1	Fusion	x	x	x	WHO Haematolymphoid Tumours (5th ed.); WHO Paediatric Tumours (5th ed.); NCCN Guidelines Version 1.2022 Acute Lymphoblastic Leukemia; NCCN Guidelines Version 2.2023 Pediatric Acute Lymphoblastic Leukemia; FDA approved TKI for CML and Ph+ ALL: imatinib and dasatinib
Heme_260	Bone marrow	Acute lymphoid leukemia	Clinically actionable	Recurrent	BCR::ABL1	Fusion	x	x	x	WHO Haematolymphoid Tumours (5th ed.); WHO Paediatric Tumours (5th ed.); NCCN Guidelines Version 1.2022 Acute Lymphoblastic Leukemia; NCCN Guidelines Version 2.2023 Pediatric Acute Lymphoblastic Leukemia; FDA approved TKI for CML and Ph+ ALL: imatinib and dasatinib
Heme_261	Peripheral blood	Acute lymphoid leukemia	Clinically actionable	Recurrent	BCR::ABL1	Fusion	x	x	x	WHO Haematolymphoid Tumours (5th ed.); WHO Paediatric Tumours (5th ed.); NCCN Guidelines Version 1.2022 Acute Lymphoblastic Leukemia; NCCN Guidelines Version 2.2023 Pediatric Acute Lymphoblastic Leukemia; FDA approved TKI for CML and Ph+ ALL: imatinib and dasatinib
Heme_309	Peripheral blood	Acute lymphoid leukemia	Clinically actionable	Recurrent	BCR::ABL1	Fusion	x	x	x	WHO Haematolymphoid Tumours (5th ed.); WHO Paediatric Tumours (5th ed.); NCCN Guidelines Version 1.2022 Acute Lymphoblastic Leukemia; NCCN Guidelines Version 2.2023 Pediatric Acute Lymphoblastic Leukemia; FDA approved TKI for CML and Ph+ ALL: imatinib and dasatinib
Heme_308	Bone marrow	Acute lymphoid leukemia	Clinically actionable	Recurrent	BCR::ABL1	Fusion	x	x	x	WHO Haematolymphoid Tumours (5th ed.); WHO Paediatric Tumours (5th ed.); NCCN Guidelines Version 1.2022 Acute Lymphoblastic Leukemia; NCCN Guidelines Version 2.2023 Pediatric Acute Lymphoblastic Leukemia; FDA approved TKI for CML and Ph+ ALL: imatinib and dasatinib
Heme_310	Bone marrow	B-cell acute lymphoid leukemia	Clinically actionable	Recurrent	BCR::ABL1	Fusion	x	x	x	WHO Haematolymphoid Tumours (5th ed.); WHO Paediatric Tumours (5th ed.); NCCN Guidelines Version 1.2022 Acute Lymphoblastic Leukemia; NCCN Guidelines Version 2.2023 Pediatric Acute Lymphoblastic Leukemia; FDA approved TKI for CML and Ph+ ALL: imatinib and dasatinib
Heme_320	Peripheral blood	B-cell acute lymphoid leukemia	Clinically actionable	Recurrent	BCR::ABL1	Fusion	x	x	x	WHO Haematolymphoid Tumours (5th ed.); WHO Paediatric Tumours (5th ed.); NCCN Guidelines Version 1.2022 Acute Lymphoblastic Leukemia; NCCN Guidelines Version 2.2023 Pediatric Acute Lymphoblastic Leukemia; FDA approved TKI for CML and Ph+ ALL: imatinib and dasatinib
Heme_282	Bone marrow	Acute lymphoid leukemia	Clinically actionable	Recurrent	BCR::ABL1	Fusion	x	x	x	WHO Haematolymphoid Tumours (5th ed.); WHO Paediatric Tumours (5th ed.); NCCN Guidelines Version 1.2022 Acute Lymphoblastic Leukemia; NCCN Guidelines Version 2.2023 Pediatric Acute Lymphoblastic Leukemia; FDA approved TKI for CML and Ph+ ALL: imatinib and dasatinib
Heme_368	Bone marrow	B-cell acute lymphoid leukemia	Clinically actionable	Recurrent	BCR::ABL1	Fusion	x	x	x	WHO Haematolymphoid Tumours (5th ed.); WHO Paediatric Tumours (5th ed.); NCCN Guidelines Version 1.2022 Acute Lymphoblastic Leukemia; NCCN Guidelines Version 2.2023 Pediatric Acute Lymphoblastic Leukemia; FDA approved TKI for CML and Ph+ ALL: imatinib and dasatinib
Heme_387	Bone marrow	B-cell acute lymphoid leukemia	Clinically actionable	Recurrent	BCR::ABL1	Fusion	x	x	x	WHO Haematolymphoid Tumours (5th ed.); WHO Paediatric Tumours (5th ed.); NCCN Guidelines Version 1.2022 Acute Lymphoblastic Leukemia; NCCN Guidelines Version 2.2023 Pediatric Acute Lymphoblastic Leukemia; FDA approved TKI for CML and Ph+ ALL: imatinib and dasatinib
Heme_398	Bone marrow	B-cell acute lymphoid leukemia	Clinically actionable	Recurrent	BCR::ABL1	Fusion	x	x	x	WHO Haematolymphoid Tumours (5th ed.); WHO Paediatric Tumours (5th ed.); NCCN Guidelines Version 1.2022 Acute Lymphoblastic Leukemia; NCCN Guidelines Version 2.2023 Pediatric Acute Lymphoblastic Leukemia; FDA approved TKI for CML and Ph+ ALL: imatinib and dasatinib
Heme_406	Peripheral blood	Acute leukemia, NOS	Clinically actionable	Recurrent	BCR::ABL1	Fusion	x	x	x	WHO Haematolymphoid Tumours (5th ed.); WHO Paediatric Tumours (5th ed.); NCCN Guidelines Version 1.2022 Acute Lymphoblastic Leukemia; NCCN Guidelines Version 2.2023 Pediatric Acute Lymphoblastic Leukemia; NCCN Guidelines Version 3.2023 Acute Myeloid Leukemia; FDA approved TKI for CML and Ph+ ALL: imatinib and dasatinib
Heme_410	Bone marrow	Chronic myeloid leukemia	Clinically actionable	Recurrent	BCR::ABL1	Fusion	x	x	x	WHO Haematolymphoid Tumours (5th ed.); WHO Paediatric Tumours (5th ed.); NCCN Guidelines Version 2.2023 Chronic Myeloid Leukemia; FDA approved TKI for CML and Ph+ ALL: imatinib and dasatinib
Heme_433	Peripheral blood	Diffuse large B cell lymphoma	Clinically actionable	Recurrent	BCR::ABL1	Fusion	x	x	x	WHO Haematolymphoid Tumours (5th ed.); WHO Paediatric Tumours (5th ed.); NCCN Guidelines Version 1.2022 Acute Lymphoblastic Leukemia; NCCN Guidelines Version 2.2023 Pediatric Acute Lymphoblastic Leukemia; NCCN Guidelines Version 2.2023 B-Cell Lymphomas; FDA approved TKI for CML and Ph+ ALL: imatinib and dasatinib
Heme_451	Peripheral blood	B-cell acute lymphoid leukemia	Clinically actionable	Recurrent	BCR::ABL1	Fusion	x	x	x	WHO Haematolymphoid Tumours (5th ed.); WHO Paediatric Tumours (5th ed.); NCCN Guidelines Version 1.2022 Acute Lymphoblastic Leukemia; NCCN Guidelines Version 2.2023 Pediatric Acute Lymphoblastic Leukemia; FDA approved TKI for CML and Ph+ ALL: imatinib and dasatinib
Heme_453	Peripheral blood	B-cell acute lymphoid leukemia	Clinically actionable	Recurrent	BCR::ABL1	Fusion	x	x	x	WHO Haematolymphoid Tumours (5th ed.); WHO Paediatric Tumours (5th ed.); NCCN Guidelines Version 1.2022 Acute Lymphoblastic Leukemia; NCCN Guidelines Version 2.2023 Pediatric Acute Lymphoblastic Leukemia; FDA approved TKI for CML and Ph+ ALL: imatinib and dasatinib
Heme_457	Bone marrow	Acute lymphoid leukemia	Clinically actionable	Recurrent	BCR::ABL1	Fusion	x	x	x	WHO Haematolymphoid Tumours (5th ed.); WHO Paediatric Tumours (5th ed.); NCCN Guidelines Version 1.2022 Acute Lymphoblastic Leukemia; NCCN Guidelines Version 2.2023 Pediatric Acute Lymphoblastic Leukemia; FDA approved TKI for CML and Ph+ ALL: imatinib and dasatinib
Heme_481	Bone marrow	B-cell acute lymphoid leukemia	Clinically actionable	Recurrent	BCR::ABL1	Fusion	x	x	x	WHO Haematolymphoid Tumours (5th ed.); WHO Paediatric Tumours (5th ed.); NCCN Guidelines Version 1.2022 Acute Lymphoblastic Leukemia; NCCN Guidelines Version 2.2023 Pediatric Acute Lymphoblastic Leukemia; FDA approved TKI for CML and Ph+ ALL: imatinib and dasatinib
Heme_519	Peripheral blood	B-cell acute lymphoid leukemia	Clinically actionable	Recurrent	BCR::ABL1	Fusion	x	x	x	WHO Haematolymphoid Tumours (5th ed.); WHO Paediatric Tumours (5th ed.); NCCN Guidelines Version 1.2022 Acute Lymphoblastic Leukemia; NCCN Guidelines Version 2.2023 Pediatric Acute Lymphoblastic Leukemia; FDA approved TKI for CML and Ph+ ALL: imatinib and dasatinib
Heme_223	Bone marrow	Acute lymphoid leukemia	Clinically actionable	Novel	BCR::IGH	Fusion	x			PMIDs: 17170124, 24711557
Heme_448	Peripheral blood	Chronic myeloid leukemia	Clinically actionable	Recurrent	BCR::JAK2	Fusion	x	x	x	WHO Haematolymphoid Tumours (5th ed.); NCCN Guidelines Version 2.2022 Myeloid/Lymphoid Neoplasms with Eosinophilia and Tyrosine Kinase Fusion Genes; FDA approved JAK inhibitor for myelofibrosis: ruxolitinib
Heme_195	Bone marrow	Acute megakaryoblastic leukemia	Clinically actionable	Recurrent	CBFA2T3::GLIS2	Fusion	x	x		WHO Haematolymphoid Tumours (5th ed.); WHO Paediatric Tumours (5th ed.)
Heme_145	Bone marrow	Acute leukemia, NOS	Clinically actionable	Recurrent	CBFB::MYH11	Fusion	x	x	x	WHO Haematolymphoid Tumours (5th ed.); WHO Paediatric Tumours (5th ed.); NCCN Guidelines Version 3.2023 Acute Myeloid Leukemia; ClinicalTrials.gov: NCT02926586, NCT00801489
Heme_455	Bone marrow	Acute lymphoid leukemia	Clinically actionable	Recurrent	CENPC::ABL1	Fusion	x	x	x	WHO Haematolymphoid Tumours (5th ed.); WHO Paediatric Tumours (5th ed.); NCCN Guidelines Version 1.2022 Acute Lymphoblastic Leukemia; NCCN Guidelines Version 2.2023 Pediatric Acute Lymphoblastic Leukemia; ClinicalTrials.gov: NCT02883049
Solid_21	FFPE	Abdominal mass	Clinically actionable	Recurrent	CHCHD7::PLAG1	Fusion	x			WHO Paediatric Tumours (5th ed.)
Solid_21	FFPE	Abdominal mass	Clinically actionable	Recurrent	CHCHD7::PLAG1	Fusion	x			WHO Paediatric Tumours (5th ed.)
Solid_47	Snap frozen	Spinal tumor	Clinically actionable	Recurrent	CIC::NUTM1	Fusion	x	x		WHO Soft Tissue and Bone Tumours (5th ed.); WHO Paediatric Tumours (5th ed.)
Heme_488	Peripheral blood	B-cell acute lymphoid leukemia	Clinically actionable	Novel	CIITA::CLEC16A	Fusion	x			WHO Haematolymphoid Tumours (5th ed.); WHO Paediatric Tumours (5th ed.)
Heme_303	Lymph node	Diffuse large B cell lymphoma	Clinically actionable	Recurrent	CIITA::RMI2	Fusion	x	x		WHO Haematolymphoid Tumours (5th ed.); WHO Paediatric Tumours (5th ed.); NCCN Guidelines Version 1.2023 Pediatric Aggressive Mature B-Cell Lymphomas
Solid_17	Snap frozen	Mucoepidermoid carcinoma	Clinically actionable	Recurrent	CRTC1::MAML2	Fusion	x	x		WHO Thoracic Tumours (5th ed.); WHO Breast Tumours (5th ed.); WHO Head and Neck Tumours (5th ed.); WHO Paediatric Tumours (5th ed.); WHO Endocrine and Neuroendocrine Tumours (5th ed.); WHO Eye and Orbit Tumours (5th ed.)
Heme_337	Peripheral blood	Myeloid neoplasm	Clinically actionable	Recurrent	DEK::NUP214	Fusion	x	x		WHO Haematolymphoid Tumours (5th ed.); WHO Paediatric Tumours (5th ed.); NCCN Guidelines Version 3.2023 Acute Myeloid Leukemia
Heme_121	Bone marrow	Acute leukemia, NOS	Clinically actionable	Recurrent	EBF1::PDGFRB	Fusion	x	x	x	WHO Haematolymphoid Tumours (5th ed.); WHO Paediatric Tumours (5th ed.); NCCN Guidelines Version 1.2022 Acute Lymphoblastic Leukemia; NCCN Guidelines Version 2.2023 Pediatric Acute Lymphoblastic Leukemia; ClinicalTrials.gov: NCT02883049
Heme_244	Bone marrow	Acute lymphoid leukemia	Clinically actionable	Recurrent	EBF1::PDGFRB	Fusion	x	x	x	WHO Haematolymphoid Tumours (5th ed.); WHO Paediatric Tumours (5th ed.); NCCN Guidelines Version 1.2022 Acute Lymphoblastic Leukemia; NCCN Guidelines Version 2.2023 Pediatric Acute Lymphoblastic Leukemia; ClinicalTrials.gov: NCT02883049
Heme_336	Bone marrow	B-cell acute lymphoid leukemia	Clinically actionable	Recurrent	EBF1::PDGFRB	Fusion	x	x	x	WHO Haematolymphoid Tumours (5th ed.); WHO Paediatric Tumours (5th ed.); NCCN Guidelines Version 1.2022 Acute Lymphoblastic Leukemia; NCCN Guidelines Version 2.2023 Pediatric Acute Lymphoblastic Leukemia; ClinicalTrials.gov: NCT02883049
Heme_383	Peripheral blood	B-cell acute lymphoid leukemia	Clinically actionable	Recurrent	EBF1::PDGFRB	Fusion	x	x	x	WHO Haematolymphoid Tumours (5th ed.); WHO Paediatric Tumours (5th ed.); NCCN Guidelines Version 1.2022 Acute Lymphoblastic Leukemia; NCCN Guidelines Version 2.2023 Pediatric Acute Lymphoblastic Leukemia; ClinicalTrials.gov: NCT02883049
Heme_400	Peripheral blood	B-cell acute lymphoid leukemia	Clinically actionable	Recurrent	EBF1::PDGFRB	Fusion	x	x	x	WHO Haematolymphoid Tumours (5th ed.); WHO Paediatric Tumours (5th ed.); NCCN Guidelines Version 1.2022 Acute Lymphoblastic Leukemia; NCCN Guidelines Version 2.2023 Pediatric Acute Lymphoblastic Leukemia; ClinicalTrials.gov: NCT02883049
Heme_497	Bone marrow	Acute lymphoid leukemia	Clinically actionable	Recurrent	EBF1::PDGFRB	Fusion	x	x	x	WHO Haematolymphoid Tumours (5th ed.); WHO Paediatric Tumours (5th ed.); NCCN Guidelines Version 1.2022 Acute Lymphoblastic Leukemia; NCCN Guidelines Version 2.2023 Pediatric Acute Lymphoblastic Leukemia; ClinicalTrials.gov: NCT02883049
Heme_43	Bone marrow	Acute leukemia, NOS	Clinically actionable	Recurrent	EPOR::IGH-AS	Fusion	x	x	x	WHO Haematolymphoid Tumours (5th ed.); WHO Paediatric Tumours (5th ed.); NCCN Guidelines Version 1.2022 Acute Lymphoblastic Leukemia; NCCN Guidelines Version 2.2023 Pediatric Acute Lymphoblastic Leukemia; ClinicalTrials.gov: NCT02883049
Heme_51	Bone marrow	Acute leukemia, NOS	Clinically actionable	Recurrent	EPOR::IGH-AS	Fusion	x	x	x	WHO Haematolymphoid Tumours (5th ed.); WHO Paediatric Tumours (5th ed.); NCCN Guidelines Version 1.2022 Acute Lymphoblastic Leukemia; NCCN Guidelines Version 2.2023 Pediatric Acute Lymphoblastic Leukemia; ClinicalTrials.gov: NCT02883049
Heme_158	Bone marrow	Acute lymphoid leukemia	Clinically actionable	Recurrent	EPOR::IGH-AS	Fusion	x	x	x	WHO Haematolymphoid Tumours (5th ed.); WHO Paediatric Tumours (5th ed.); NCCN Guidelines Version 1.2022 Acute Lymphoblastic Leukemia; NCCN Guidelines Version 2.2023 Pediatric Acute Lymphoblastic Leukemia; ClinicalTrials.gov: NCT02883049
Heme_194	Bone marrow	Acute lymphoid leukemia	Clinically actionable	Recurrent	EPOR::IGH-AS	Fusion	x	x	x	WHO Haematolymphoid Tumours (5th ed.); WHO Paediatric Tumours (5th ed.); NCCN Guidelines Version 1.2022 Acute Lymphoblastic Leukemia; NCCN Guidelines Version 2.2023 Pediatric Acute Lymphoblastic Leukemia; ClinicalTrials.gov: NCT02883049
Heme_224	Peripheral blood	Acute lymphoid leukemia	Clinically actionable	Recurrent	EPOR::IGH-AS	Fusion	x	x	x	WHO Haematolymphoid Tumours (5th ed.); WHO Paediatric Tumours (5th ed.); NCCN Guidelines Version 1.2022 Acute Lymphoblastic Leukemia; NCCN Guidelines Version 2.2023 Pediatric Acute Lymphoblastic Leukemia; ClinicalTrials.gov: NCT02883049
Heme_462	Bone marrow	B-cell acute lymphoid leukemia	Clinically actionable	Recurrent	EPOR::IGH-AS	Fusion	x	x	x	WHO Haematolymphoid Tumours (5th ed.); WHO Paediatric Tumours (5th ed.); NCCN Guidelines Version 1.2022 Acute Lymphoblastic Leukemia; NCCN Guidelines Version 2.2023 Pediatric Acute Lymphoblastic Leukemia; ClinicalTrials.gov: NCT02883049
Heme_499	Bone marrow	B-cell acute lymphoid leukemia	Clinically actionable	Recurrent	EPOR::IGH-AS	Fusion	x	x	x	WHO Haematolymphoid Tumours (5th ed.); WHO Paediatric Tumours (5th ed.); NCCN Guidelines Version 1.2022 Acute Lymphoblastic Leukemia; NCCN Guidelines Version 2.2023 Pediatric Acute Lymphoblastic Leukemia; ClinicalTrials.gov: NCT02883049
Heme_517	Bone marrow	B-cell acute lymphoid leukemia	Clinically actionable	Recurrent	EPOR::IGH-AS	Fusion	x	x	x	WHO Haematolymphoid Tumours (5th ed.); WHO Paediatric Tumours (5th ed.); NCCN Guidelines Version 1.2022 Acute Lymphoblastic Leukemia; NCCN Guidelines Version 2.2023 Pediatric Acute Lymphoblastic Leukemia; ClinicalTrials.gov: NCT02883049
Heme_147	Bone marrow	Acute lymphoid leukemia	Clinically actionable	Recurrent	ETV6::ABL1	Fusion	x	x	x	WHO Haematolymphoid Tumours (5th ed.); NCCN Guidelines Version 2.2022 Myeloid/Lymphoid Neoplasms with Eosinophilia and Tyrosine Kinase Fusion Genes; ClinicalTrials.gov: NCT02883049
Heme_423	Peripheral blood	Acute myeloid leukemia	Clinically actionable	Recurrent	ETV6::ABL1	Fusion	x	x	x	WHO Haematolymphoid Tumours (5th ed.); NCCN Guidelines Version 2.2022 Myeloid/Lymphoid Neoplasms with Eosinophilia and Tyrosine Kinase Fusion Genes; ClinicalTrials.gov: NCT02883049
Heme_27	Peripheral blood	B-cell acute lymphoid leukemia	Clinically actionable	Recurrent	ETV6::RUNX1	Fusion	x	x		WHO Haematolymphoid Tumours (5th ed.); WHO Paediatric Tumours (5th ed.); NCCN Guidelines Version 1.2022 Acute Lymphoblastic Leukemia; NCCN Guidelines Version 2.2023 Pediatric Acute Lymphoblastic Leukemia
Heme_33	Bone marrow	B-cell acute lymphoid leukemia	Clinically actionable	Recurrent	ETV6::RUNX1	Fusion	x	x		WHO Haematolymphoid Tumours (5th ed.); WHO Paediatric Tumours (5th ed.); NCCN Guidelines Version 1.2022 Acute Lymphoblastic Leukemia; NCCN Guidelines Version 2.2023 Pediatric Acute Lymphoblastic Leukemia
Heme_58	Bone marrow	B-cell acute lymphoid leukemia	Clinically actionable	Recurrent	ETV6::RUNX1	Fusion	x	x		WHO Haematolymphoid Tumours (5th ed.); WHO Paediatric Tumours (5th ed.); NCCN Guidelines Version 1.2022 Acute Lymphoblastic Leukemia; NCCN Guidelines Version 2.2023 Pediatric Acute Lymphoblastic Leukemia
Heme_116	Bone marrow	Acute lymphoid leukemia	Clinically actionable	Recurrent	ETV6::RUNX1	Fusion	x	x		WHO Haematolymphoid Tumours (5th ed.); WHO Paediatric Tumours (5th ed.); NCCN Guidelines Version 1.2022 Acute Lymphoblastic Leukemia; NCCN Guidelines Version 2.2023 Pediatric Acute Lymphoblastic Leukemia
Heme_159	Peripheral blood	Acute lymphoid leukemia	Clinically actionable	Recurrent	ETV6::RUNX1	Fusion	x	x		WHO Haematolymphoid Tumours (5th ed.); WHO Paediatric Tumours (5th ed.); NCCN Guidelines Version 1.2022 Acute Lymphoblastic Leukemia; NCCN Guidelines Version 2.2023 Pediatric Acute Lymphoblastic Leukemia
Heme_171	Bone marrow	B-cell acute lymphoid leukemia	Clinically actionable	Recurrent	ETV6::RUNX1	Fusion	x	x		WHO Haematolymphoid Tumours (5th ed.); WHO Paediatric Tumours (5th ed.); NCCN Guidelines Version 1.2022 Acute Lymphoblastic Leukemia; NCCN Guidelines Version 2.2023 Pediatric Acute Lymphoblastic Leukemia
Heme_189	Bone marrow	Acute lymphoid leukemia	Clinically actionable	Recurrent	ETV6::RUNX1	Fusion	x	x		WHO Haematolymphoid Tumours (5th ed.); WHO Paediatric Tumours (5th ed.); NCCN Guidelines Version 1.2022 Acute Lymphoblastic Leukemia; NCCN Guidelines Version 2.2023 Pediatric Acute Lymphoblastic Leukemia
Heme_199	Bone marrow	B-cell acute lymphoid leukemia	Clinically actionable	Recurrent	ETV6::RUNX1	Fusion	x	x		WHO Haematolymphoid Tumours (5th ed.); WHO Paediatric Tumours (5th ed.); NCCN Guidelines Version 1.2022 Acute Lymphoblastic Leukemia; NCCN Guidelines Version 2.2023 Pediatric Acute Lymphoblastic Leukemia
Heme_200	Bone marrow	B-cell acute lymphoid leukemia	Clinically actionable	Recurrent	ETV6::RUNX1	Fusion	x	x		WHO Haematolymphoid Tumours (5th ed.); WHO Paediatric Tumours (5th ed.); NCCN Guidelines Version 1.2022 Acute Lymphoblastic Leukemia; NCCN Guidelines Version 2.2023 Pediatric Acute Lymphoblastic Leukemia
Heme_203	Bone marrow	B-cell acute lymphoid leukemia	Clinically actionable	Recurrent	ETV6::RUNX1	Fusion	x	x		WHO Haematolymphoid Tumours (5th ed.); WHO Paediatric Tumours (5th ed.); NCCN Guidelines Version 1.2022 Acute Lymphoblastic Leukemia; NCCN Guidelines Version 2.2023 Pediatric Acute Lymphoblastic Leukemia
Heme_205	Bone marrow	Acute leukemia, NOS	Clinically actionable	Recurrent	ETV6::RUNX1	Fusion	x	x		WHO Haematolymphoid Tumours (5th ed.); WHO Paediatric Tumours (5th ed.); NCCN Guidelines Version 1.2022 Acute Lymphoblastic Leukemia; NCCN Guidelines Version 2.2023 Pediatric Acute Lymphoblastic Leukemia
Heme_252	Bone marrow	B-cell acute lymphoid leukemia	Clinically actionable	Recurrent	ETV6::RUNX1	Fusion	x	x		WHO Haematolymphoid Tumours (5th ed.); WHO Paediatric Tumours (5th ed.); NCCN Guidelines Version 1.2022 Acute Lymphoblastic Leukemia; NCCN Guidelines Version 2.2023 Pediatric Acute Lymphoblastic Leukemia
Heme_254	Bone marrow	Acute leukemia, NOS	Clinically actionable	Recurrent	ETV6::RUNX1	Fusion	x	x		WHO Haematolymphoid Tumours (5th ed.); WHO Paediatric Tumours (5th ed.); NCCN Guidelines Version 1.2022 Acute Lymphoblastic Leukemia; NCCN Guidelines Version 2.2023 Pediatric Acute Lymphoblastic Leukemia
Heme_307	Bone marrow	Acute lymphoid leukemia	Clinically actionable	Recurrent	ETV6::RUNX1	Fusion	x	x		WHO Haematolymphoid Tumours (5th ed.); WHO Paediatric Tumours (5th ed.); NCCN Guidelines Version 1.2022 Acute Lymphoblastic Leukemia; NCCN Guidelines Version 2.2023 Pediatric Acute Lymphoblastic Leukemia
Heme_305	Bone marrow	Acute lymphoid leukemia	Clinically actionable	Recurrent	ETV6::RUNX1	Fusion	x	x		WHO Haematolymphoid Tumours (5th ed.); WHO Paediatric Tumours (5th ed.); NCCN Guidelines Version 1.2022 Acute Lymphoblastic Leukemia; NCCN Guidelines Version 2.2023 Pediatric Acute Lymphoblastic Leukemia
Heme_316	Peripheral blood	Acute lymphoid leukemia	Clinically actionable	Recurrent	ETV6::RUNX1	Fusion	x	x		WHO Haematolymphoid Tumours (5th ed.); WHO Paediatric Tumours (5th ed.); NCCN Guidelines Version 1.2022 Acute Lymphoblastic Leukemia; NCCN Guidelines Version 2.2023 Pediatric Acute Lymphoblastic Leukemia
Heme_326	Peripheral blood	Acute lymphoid leukemia	Clinically actionable	Recurrent	ETV6::RUNX1	Fusion	x	x		WHO Haematolymphoid Tumours (5th ed.); WHO Paediatric Tumours (5th ed.); NCCN Guidelines Version 1.2022 Acute Lymphoblastic Leukemia; NCCN Guidelines Version 2.2023 Pediatric Acute Lymphoblastic Leukemia
Heme_329	Bone marrow	B-cell acute lymphoid leukemia	Clinically actionable	Recurrent	ETV6::RUNX1	Fusion	x	x		WHO Haematolymphoid Tumours (5th ed.); WHO Paediatric Tumours (5th ed.); NCCN Guidelines Version 1.2022 Acute Lymphoblastic Leukemia; NCCN Guidelines Version 2.2023 Pediatric Acute Lymphoblastic Leukemia
Heme_359	Bone marrow	Acute leukemia, NOS	Clinically actionable	Recurrent	ETV6::RUNX1	Fusion	x	x		WHO Haematolymphoid Tumours (5th ed.); WHO Paediatric Tumours (5th ed.); NCCN Guidelines Version 1.2022 Acute Lymphoblastic Leukemia; NCCN Guidelines Version 2.2023 Pediatric Acute Lymphoblastic Leukemia
Heme_362	Bone marrow	B-cell acute lymphoid leukemia	Clinically actionable	Recurrent	ETV6::RUNX1	Fusion	x	x		WHO Haematolymphoid Tumours (5th ed.); WHO Paediatric Tumours (5th ed.); NCCN Guidelines Version 1.2022 Acute Lymphoblastic Leukemia; NCCN Guidelines Version 2.2023 Pediatric Acute Lymphoblastic Leukemia
Heme_375	Bone marrow	Acute lymphoid leukemia	Clinically actionable	Recurrent	ETV6::RUNX1	Fusion	x	x		WHO Haematolymphoid Tumours (5th ed.); WHO Paediatric Tumours (5th ed.); NCCN Guidelines Version 1.2022 Acute Lymphoblastic Leukemia; NCCN Guidelines Version 2.2023 Pediatric Acute Lymphoblastic Leukemia
Heme_435	Bone marrow	B-cell acute lymphoid leukemia	Clinically actionable	Recurrent	ETV6::RUNX1	Fusion	x	x		WHO Haematolymphoid Tumours (5th ed.); WHO Paediatric Tumours (5th ed.); NCCN Guidelines Version 1.2022 Acute Lymphoblastic Leukemia; NCCN Guidelines Version 2.2023 Pediatric Acute Lymphoblastic Leukemia
Heme_447	Bone marrow	B-cell acute lymphoid leukemia	Clinically actionable	Recurrent	ETV6::RUNX1	Fusion	x	x		WHO Haematolymphoid Tumours (5th ed.); WHO Paediatric Tumours (5th ed.); NCCN Guidelines Version 1.2022 Acute Lymphoblastic Leukemia; NCCN Guidelines Version 2.2023 Pediatric Acute Lymphoblastic Leukemia
Heme_479	Bone marrow	Acute lymphoid leukemia	Clinically actionable	Recurrent	ETV6::RUNX1	Fusion	x	x		WHO Haematolymphoid Tumours (5th ed.); WHO Paediatric Tumours (5th ed.); NCCN Guidelines Version 1.2022 Acute Lymphoblastic Leukemia; NCCN Guidelines Version 2.2023 Pediatric Acute Lymphoblastic Leukemia
Heme_508	Bone marrow	B-cell acute lymphoid leukemia	Clinically actionable	Recurrent	ETV6::RUNX1	Fusion	x	x		WHO Haematolymphoid Tumours (5th ed.); WHO Paediatric Tumours (5th ed.); NCCN Guidelines Version 1.2022 Acute Lymphoblastic Leukemia; NCCN Guidelines Version 2.2023 Pediatric Acute Lymphoblastic Leukemia
Heme_520	Bone marrow	Acute leukemia, NOS	Clinically actionable	Recurrent	ETV6::RUNX1	Fusion	x	x		WHO Haematolymphoid Tumours (5th ed.); WHO Paediatric Tumours (5th ed.); NCCN Guidelines Version 1.2022 Acute Lymphoblastic Leukemia; NCCN Guidelines Version 2.2023 Pediatric Acute Lymphoblastic Leukemia
Heme_300	Bone marrow	B-cell acute lymphoid leukemia	Clinically actionable	Recurrent	ETV6::RUNX1	Fusion	x	x		WHO Haematolymphoid Tumours (5th ed.); WHO Paediatric Tumours (5th ed.); NCCN Guidelines Version 1.2022 Acute Lymphoblastic Leukemia; NCCN Guidelines Version 2.2023 Pediatric Acute Lymphoblastic Leukemia
Solid_2	FFPE	Angiomatoid fibrous histiocytoma	Clinically actionable	Recurrent	EWSR1::ATF1	Fusion	x			WHO Soft Tissue and Bone Tumours (5th ed.); WHO Paediatric Tumours (5th ed.); NCCN Guidelines Version 2.2023 Soft Tissue Sarcoma
Solid_77	FFPE	Atypical histiocytic lesion	Clinically actionable	Recurrent	EWSR1::ATF1	Fusion	x			WHO Soft Tissue and Bone Tumours (5th ed.); WHO Paediatric Tumours (5th ed.); NCCN Guidelines Version 2.2023 Soft Tissue Sarcoma
Solid_5	FFPE	Left thigh mass	Clinically actionable	Recurrent	EWSR1::CREB1	Fusion	x			WHO Soft Tissue and Bone Tumours (5th ed.); WHO Paediatric Tumours (5th ed.); NCCN Guidelines Version 2.2023 Soft Tissue Sarcoma
Solid_18	Snap frozen	Soft tissue sarcoma	Clinically actionable	Recurrent	EWSR1::FLI1	Fusion	x			WHO Soft Tissue and Bone Tumours (5th ed.); WHO Paediatric Tumours (5th ed.); NCCN Guidelines Version 2.2023 Soft Tissue Sarcoma; NCCN Guidelines Version 3.2023 Bone Cancer
Solid_15	Snap frozen	Brain neoplasm	Clinically actionable	Recurrent	FGFR1::TACC1	Fusion	x		x	WHO Central Nervous System Tumours (5th ed.); WHO Paediatric Tumours (5th ed.); NCCN Guidelines Version 2.2023 Pediatric Central Nervous System Cancers; PMIDs: 27852792, 34250399, 28388710
Solid_48	Snap frozen	Low grade neuroepithelial tumor consistent with PLNTY	Clinically actionable	Recurrent	FGFR2::PASD1	Fusion	x			WHO Central Nervous System Tumours (5th ed.); WHO Paediatric Tumours (5th ed.); NCCN Guidelines Version 2.2023 Pediatric Central Nervous System Cancers
Heme_239	Peripheral blood	Acute lymphoid leukemia	Clinically actionable	Recurrent	FIP1L1::PDGFRA	Fusion	x	x	x	WHO Haematolymphoid Tumours (5th ed.); NCCN Guidelines Version 2.2022 Myeloid/Lymphoid Neoplasms with Eosinophilia and Tyrosine Kinase Fusion Genes; FDA approved therapy for hypereosinophilic syndrome and/or chronic eosinophilic leukemia: imatinib
Heme_46	Bone marrow	Acute lymphoid leukemia	Clinically actionable	Recurrent	FOXP1::ABL1	Fusion	x	x	x	WHO Haematolymphoid Tumours (5th ed.); WHO Paediatric Tumours (5th ed.); NCCN Guidelines Version 1.2022 Acute Lymphoblastic Leukemia; NCCN Guidelines Version 2.2023 Pediatric Acute Lymphoblastic Leukemia; ClinicalTrials.gov: NCT02883049
Heme_510	Bone marrow	B-cell acute lymphoid leukemia	Clinically actionable	Recurrent	GOPC::ROS1	Fusion	x		x	WHO Central Nervous System Tumors (5th ed.); WHO Pediatric Tumors (5th ed.); FDA approved therapy for ROS1-positive NSCLC: crizotinib and entrectinib; ClinicalTrials.gov: NCT02568267
Solid_29	FFPE	Mesenchymal chondrosarcoma	Clinically actionable	Recurrent	HEY1::NCOA2	Fusion	x	x		WHO Soft Tissue and Bone Tumours (5th ed.); WHO Paediatric Tumours (5th ed.); NCCN Guidelines Version 2.2023 Soft Tissue Sarcoma
Heme_10	Bone marrow	Acute lymphoid leukemia	Clinically actionable	Recurrent	IGH-AS::CRLF2	Fusion	x	x	x	WHO Haematolymphoid Tumours (5th ed.); WHO Paediatric Tumours (5th ed.); NCCN Guidelines Version 1.2022 Acute Lymphoblastic Leukemia; NCCN Guidelines Version 2.2023 Pediatric Acute Lymphoblastic Leukemia; ClinicalTrials.gov: NCT02883049
Heme_28	Bone marrow	Acute lymphoid leukemia	Clinically actionable	Recurrent	IGH-AS::CRLF2	Fusion	x	x	x	WHO Haematolymphoid Tumours (5th ed.); WHO Paediatric Tumours (5th ed.); NCCN Guidelines Version 1.2022 Acute Lymphoblastic Leukemia; NCCN Guidelines Version 2.2023 Pediatric Acute Lymphoblastic Leukemia; ClinicalTrials.gov: NCT02883049
Heme_54	Bone marrow	B-cell acute lymphoid leukemia	Clinically actionable	Recurrent	IGH-AS::CRLF2	Fusion	x	x	x	WHO Haematolymphoid Tumours (5th ed.); WHO Paediatric Tumours (5th ed.); NCCN Guidelines Version 1.2022 Acute Lymphoblastic Leukemia; NCCN Guidelines Version 2.2023 Pediatric Acute Lymphoblastic Leukemia; ClinicalTrials.gov: NCT02883049
Heme_138	Bone marrow	B-cell acute lymphoid leukemia	Clinically actionable	Recurrent	IGH-AS::CRLF2	Fusion	x	x	x	WHO Haematolymphoid Tumours (5th ed.); WHO Paediatric Tumours (5th ed.); NCCN Guidelines Version 1.2022 Acute Lymphoblastic Leukemia; NCCN Guidelines Version 2.2023 Pediatric Acute Lymphoblastic Leukemia; ClinicalTrials.gov: NCT02883049
Heme_75	Bone marrow	Acute lymphoid leukemia	Clinically actionable	Recurrent	IGH::CRLF2	Fusion	x	x	x	WHO Haematolymphoid Tumours (5th ed.); WHO Paediatric Tumours (5th ed.); NCCN Guidelines Version 1.2022 Acute Lymphoblastic Leukemia; NCCN Guidelines Version 2.2023 Pediatric Acute Lymphoblastic Leukemia; ClinicalTrials.gov: NCT02883049
Heme_355	Peripheral blood	Acute lymphoid leukemia	Clinically actionable	Recurrent	IGH::CRLF2	Fusion	x	x	x	WHO Haematolymphoid Tumours (5th ed.); WHO Paediatric Tumours (5th ed.); NCCN Guidelines Version 1.2022 Acute Lymphoblastic Leukemia; NCCN Guidelines Version 2.2023 Pediatric Acute Lymphoblastic Leukemia; ClinicalTrials.gov: NCT02883049
Heme_352	Bone marrow	Acute lymphoid leukemia	Clinically actionable	Recurrent	IGH::CRLF2	Fusion	x	x	x	WHO Haematolymphoid Tumours (5th ed.); WHO Paediatric Tumours (5th ed.); NCCN Guidelines Version 1.2022 Acute Lymphoblastic Leukemia; NCCN Guidelines Version 2.2023 Pediatric Acute Lymphoblastic Leukemia; ClinicalTrials.gov: NCT02883049
Heme_354	Bone marrow	Acute lymphoid leukemia	Clinically actionable	Recurrent	IGH::CRLF2	Fusion	x	x	x	WHO Haematolymphoid Tumours (5th ed.); WHO Paediatric Tumours (5th ed.); NCCN Guidelines Version 1.2022 Acute Lymphoblastic Leukemia; NCCN Guidelines Version 2.2023 Pediatric Acute Lymphoblastic Leukemia; ClinicalTrials.gov: NCT02883049
Heme_397	Peripheral blood	Acute lymphoid leukemia	Clinically actionable	Recurrent	IGH::CRLF2	Fusion	x	x	x	WHO Haematolymphoid Tumours (5th ed.); WHO Paediatric Tumours (5th ed.); NCCN Guidelines Version 1.2022 Acute Lymphoblastic Leukemia; NCCN Guidelines Version 2.2023 Pediatric Acute Lymphoblastic Leukemia; ClinicalTrials.gov: NCT02883049
Heme_476	Peripheral blood	Acute lymphoid leukemia	Clinically actionable	Recurrent	IGH::CRLF2	Fusion	x	x	x	WHO Haematolymphoid Tumours (5th ed.); WHO Paediatric Tumours (5th ed.); NCCN Guidelines Version 1.2022 Acute Lymphoblastic Leukemia; NCCN Guidelines Version 2.2023 Pediatric Acute Lymphoblastic Leukemia; ClinicalTrials.gov: NCT02883049
Heme_518	Peripheral blood	Acute lymphoid leukemia	Clinically actionable	Recurrent	IGH::CRLF2	Fusion	x	x	x	WHO Haematolymphoid Tumours (5th ed.); WHO Paediatric Tumours (5th ed.); NCCN Guidelines Version 1.2022 Acute Lymphoblastic Leukemia; NCCN Guidelines Version 2.2023 Pediatric Acute Lymphoblastic Leukemia; ClinicalTrials.gov: NCT02883049
Heme_370	Bone marrow	Acute lymphoid leukemia	Clinically actionable	Novel	IKZF1::LMBR1	Fusion	x			PMIDs: 24366361, 25501350, 25778098, 29519871, 30917424
Heme_187	Peripheral blood	B-cell acute lymphoid leukemia	Clinically actionable	Recurrent	IKZF2::ERBB4	Fusion	x			PMIDs: 27297792, 22867996
Solid_23	Snap frozen	Spinal cord glioma	Clinically actionable	Recurrent	KIAA1549::BRAF	Fusion	x	x	x	WHO Central Nervous System Tumours (5th ed.); WHO Paediatric Tumours (5th ed.); NCCN Guidelines Version 1.2023 Central Nervous System Cancers; NCCN Guidelines Version 2.2023 Pediatric Central Nervous System Cancers; ClinicalTrials.gov: NCT03363217
Solid_25	Snap frozen	Pilocytic astrocytoma	Clinically actionable	Recurrent	KIAA1549::BRAF	Fusion	x	x	x	WHO Central Nervous System Tumours (5th ed.); WHO Paediatric Tumours (5th ed.); NCCN Guidelines Version 1.2023 Central Nervous System Cancers; NCCN Guidelines Version 2.2023 Pediatric Central Nervous System Cancers; ClinicalTrials.gov: NCT03363217
Solid_28	Snap frozen	Glioma	Clinically actionable	Recurrent	KIAA1549::BRAF	Fusion	x	x	x	WHO Central Nervous System Tumours (5th ed.); WHO Paediatric Tumours (5th ed.); NCCN Guidelines Version 1.2023 Central Nervous System Cancers; NCCN Guidelines Version 2.2023 Pediatric Central Nervous System Cancers; ClinicalTrials.gov: NCT03363217
Solid_31	Snap frozen	Optic pathway glioma	Clinically actionable	Recurrent	KIAA1549::BRAF	Fusion	x	x	x	WHO Central Nervous System Tumours (5th ed.); WHO Paediatric Tumours (5th ed.); NCCN Guidelines Version 1.2023 Central Nervous System Cancers; NCCN Guidelines Version 2.2023 Pediatric Central Nervous System Cancers; ClinicalTrials.gov: NCT03363217
Solid_34	FFPE	Brain tumor	Clinically actionable	Recurrent	KIAA1549::BRAF	Fusion	x	x	x	WHO Central Nervous System Tumours (5th ed.); WHO Paediatric Tumours (5th ed.); NCCN Guidelines Version 1.2023 Central Nervous System Cancers; NCCN Guidelines Version 2.2023 Pediatric Central Nervous System Cancers; ClinicalTrials.gov: NCT03363217
Solid_4	Snap frozen	Pilocytic astrocytoma	Clinically actionable	Recurrent	KIAA1549::BRAF	Fusion	x	x	x	WHO Central Nervous System Tumours (5th ed.); WHO Paediatric Tumours (5th ed.); NCCN Guidelines Version 1.2023 Central Nervous System Cancers; NCCN Guidelines Version 2.2023 Pediatric Central Nervous System Cancers; ClinicalTrials.gov: NCT03363217
Solid_55	Snap frozen	Brain tumor	Clinically actionable	Recurrent	KIAA1549::BRAF	Fusion	x	x	x	WHO Central Nervous System Tumours (5th ed.); WHO Paediatric Tumours (5th ed.); NCCN Guidelines Version 1.2023 Central Nervous System Cancers; NCCN Guidelines Version 2.2023 Pediatric Central Nervous System Cancers; ClinicalTrials.gov: NCT03363217
Solid_57	Snap frozen	Pilocytic astrocytoma	Clinically actionable	Recurrent	KIAA1549::BRAF	Fusion	x	x	x	WHO Central Nervous System Tumours (5th ed.); WHO Paediatric Tumours (5th ed.); NCCN Guidelines Version 1.2023 Central Nervous System Cancers; NCCN Guidelines Version 2.2023 Pediatric Central Nervous System Cancers; ClinicalTrials.gov: NCT03363217
Solid_58	Snap frozen	Pilocytic astrocytoma	Clinically actionable	Recurrent	KIAA1549::BRAF	Fusion	x	x	x	WHO Central Nervous System Tumours (5th ed.); WHO Paediatric Tumours (5th ed.); NCCN Guidelines Version 1.2023 Central Nervous System Cancers; NCCN Guidelines Version 2.2023 Pediatric Central Nervous System Cancers; ClinicalTrials.gov: NCT03363217
Solid_6	Snap frozen	Pilocytic astrocytoma	Clinically actionable	Recurrent	KIAA1549::BRAF	Fusion	x	x	x	WHO Central Nervous System Tumours (5th ed.); WHO Paediatric Tumours (5th ed.); NCCN Guidelines Version 1.2023 Central Nervous System Cancers; NCCN Guidelines Version 2.2023 Pediatric Central Nervous System Cancers; ClinicalTrials.gov: NCT03363217
Solid_63	Snap frozen	Brain tumor	Clinically actionable	Recurrent	KIAA1549::BRAF	Fusion	x	x	x	WHO Central Nervous System Tumours (5th ed.); WHO Paediatric Tumours (5th ed.); NCCN Guidelines Version 1.2023 Central Nervous System Cancers; NCCN Guidelines Version 2.2023 Pediatric Central Nervous System Cancers; ClinicalTrials.gov: NCT03363217
Solid_70	Snap frozen	Pilocytic astrocytoma	Clinically actionable	Recurrent	KIAA1549::BRAF	Fusion	x	x	x	WHO Central Nervous System Tumours (5th ed.); WHO Paediatric Tumours (5th ed.); NCCN Guidelines Version 1.2023 Central Nervous System Cancers; NCCN Guidelines Version 2.2023 Pediatric Central Nervous System Cancers; ClinicalTrials.gov: NCT03363217
Solid_71	Snap frozen	Mixed glioneuronal tumor	Clinically actionable	Recurrent	KIAA1549::BRAF	Fusion	x	x	x	WHO Central Nervous System Tumours (5th ed.); WHO Paediatric Tumours (5th ed.); NCCN Guidelines Version 1.2023 Central Nervous System Cancers; NCCN Guidelines Version 2.2023 Pediatric Central Nervous System Cancers; ClinicalTrials.gov: NCT03363217
Heme_69	Peripheral blood	B-cell acute lymphoid leukemia	Clinically actionable	Recurrent	KMT2A::AFF1	Fusion	x	x		WHO Haematolymphoid Tumours (5th ed.); WHO Paediatric Tumours (5th ed.); NCCN Guidelines Version 1.2022 Acute Lymphoblastic Leukemia; NCCN Guidelines Version 2.2023 Pediatric Acute Lymbloblastic Leukemia
Heme_245	Bone marrow	B-cell acute lymphoid leukemia	Clinically actionable	Recurrent	KMT2A::AFF1	Fusion	x	x		WHO Haematolymphoid Tumours (5th ed.); WHO Paediatric Tumours (5th ed.); NCCN Guidelines Version 1.2022 Acute Lymphoblastic Leukemia; NCCN Guidelines Version 2.2023 Pediatric Acute Lymbloblastic Leukemia
Heme_321	Bone marrow	B-cell acute lymphoid leukemia	Clinically actionable	Recurrent	KMT2A::AFF1	Fusion	x	x		WHO Haematolymphoid Tumours (5th ed.); WHO Paediatric Tumours (5th ed.); NCCN Guidelines Version 1.2022 Acute Lymphoblastic Leukemia; NCCN Guidelines Version 2.2023 Pediatric Acute Lymbloblastic Leukemia
Heme_322	Peripheral blood	B-cell acute lymphoid leukemia	Clinically actionable	Recurrent	KMT2A::AFF1	Fusion	x	x		WHO Haematolymphoid Tumours (5th ed.); WHO Paediatric Tumours (5th ed.); NCCN Guidelines Version 1.2022 Acute Lymphoblastic Leukemia; NCCN Guidelines Version 2.2023 Pediatric Acute Lymbloblastic Leukemia
Heme_327	Bone marrow	Acute myeloid leukemia	Clinically actionable	Recurrent	KMT2A::AFF1	Fusion	x	x		WHO Haematolymphoid Tumours (5th ed.); WHO Paediatric Tumours (5th ed.); NCCN Guidelines Version 3.2023 Acute Myeloid Leukemia
Heme_417	Peripheral blood	B-cell acute lymphoid leukemia	Clinically actionable	Recurrent	KMT2A::AFF1	Fusion	x	x		WHO Haematolymphoid Tumours (5th ed.); WHO Paediatric Tumours (5th ed.); NCCN Guidelines Version 1.2022 Acute Lymphoblastic Leukemia; NCCN Guidelines Version 2.2023 Pediatric Acute Lymbloblastic Leukemia
Heme_57	Peripheral blood	Elevated white blood count	Clinically actionable	Recurrent	KMT2A::AFF1	Fusion	x	x		WHO Haematolymphoid Tumours (5th ed.); WHO Paediatric Tumours (5th ed.); NCCN Guidelines Version 1.2022 Acute Lymphoblastic Leukemia; NCCN Guidelines Version 2.2023 Pediatric Acute Lymbloblastic Leukemia; NCCN Guidelines Version 3.2023 Acute Myeloid Leukemia
Heme_294	Bone marrow	B-cell acute lymphoid leukemia	Clinically actionable	Recurrent	KMT2A::AFF1	Fusion	x	x		WHO Haematolymphoid Tumours (5th ed.); WHO Paediatric Tumours (5th ed.); NCCN Guidelines Version 1.2022 Acute Lymphoblastic Leukemia; NCCN Guidelines Version 2.2023 Pediatric Acute Lymbloblastic Leukemia
Heme_209	Bone marrow	B-cell acute lymphoid leukemia	Clinically actionable	Recurrent	KMT2A::EPS15	Fusion	x	x		WHO Haematolymphoid Tumours (5th ed.); WHO Paediatric Tumours (5th ed.); NCCN Guidelines Version 1.2022 Acute Lymphoblastic Leukemia; NCCN Guidelines Version 2.2023 Pediatric Acute Lymbloblastic Leukemia
Heme_100	Bone marrow	Acute lymphoid leukemia	Clinically actionable	Recurrent	KMT2A::MLLT1	Fusion	x	x		WHO Haematolymphoid Tumours (5th ed.); WHO Paediatric Tumours (5th ed.); NCCN Guidelines Version 1.2022 Acute Lymphoblastic Leukemia; NCCN Guidelines Version 2.2023 Pediatric Acute Lymbloblastic Leukemia
Heme_369	Peripheral blood	Thrombocytosis	Clinically actionable	Recurrent	KMT2A::MLLT1	Fusion	x	x		WHO Haematolymphoid Tumours (5th ed.); WHO Paediatric Tumours (5th ed.); NCCN Guidelines Version 1.2022 Acute Lymphoblastic Leukemia; NCCN Guidelines Version 2.2023 Pediatric Acute Lymbloblastic Leukemia; NCCN Guidelines Version 3.2023 Acute Myeloid Leukemia
Heme_289	Peripheral blood	Acute lymphoid leukemia	Clinically actionable	Recurrent	KMT2A::MLLT1	Fusion	x	x		WHO Haematolymphoid Tumours (5th ed.); WHO Paediatric Tumours (5th ed.); NCCN Guidelines Version 1.2022 Acute Lymphoblastic Leukemia; NCCN Guidelines Version 2.2023 Pediatric Acute Lymbloblastic Leukemia
Heme_504	Bone marrow	B-cell acute lymphoid leukemia	Clinically actionable	Recurrent	KMT2A::MLLT1	Fusion	x	x		WHO Haematolymphoid Tumours (5th ed.); WHO Paediatric Tumours (5th ed.); NCCN Guidelines Version 1.2022 Acute Lymphoblastic Leukemia; NCCN Guidelines Version 2.2023 Pediatric Acute Lymbloblastic Leukemia
Heme_53	Bone marrow	Acute lymphoid leukemia	Clinically actionable	Recurrent	KMT2A::MLLT3	Fusion	x	x		WHO Haematolymphoid Tumours (5th ed.); WHO Paediatric Tumours (5th ed.); NCCN Guidelines Version 1.2022 Acute Lymphoblastic Leukemia; NCCN Guidelines Version 2.2023 Pediatric Acute Lymbloblastic Leukemia
Heme_101	Peripheral blood	Acute lymphoid leukemia	Clinically actionable	Recurrent	KMT2A::MLLT3	Fusion	x	x		WHO Haematolymphoid Tumours (5th ed.); WHO Paediatric Tumours (5th ed.); NCCN Guidelines Version 1.2022 Acute Lymphoblastic Leukemia; NCCN Guidelines Version 2.2023 Pediatric Acute Lymbloblastic Leukemia
Heme_241	Bone marrow	B-cell acute lymphoid leukemia	Clinically actionable	Recurrent	KMT2A::MLLT3	Fusion	x	x		WHO Haematolymphoid Tumours (5th ed.); WHO Paediatric Tumours (5th ed.); NCCN Guidelines Version 1.2022 Acute Lymphoblastic Leukemia; NCCN Guidelines Version 2.2023 Pediatric Acute Lymbloblastic Leukemia
Heme_494	Bone marrow	B-cell acute lymphoid leukemia	Clinically actionable	Recurrent	KMT2A::MLLT3	Fusion	x	x		WHO Haematolymphoid Tumours (5th ed.); WHO Paediatric Tumours (5th ed.); NCCN Guidelines Version 1.2022 Acute Lymphoblastic Leukemia; NCCN Guidelines Version 2.2023 Pediatric Acute Lymbloblastic Leukemia
Heme_466	Bone marrow	Acute megakaryoblastic leukemia	Clinically actionable	Recurrent	KMT2A::MLLT6	Fusion	x	x		WHO Haematolymphoid Tumours (5th ed.); WHO Paediatric Tumours (5th ed.); NCCN Guidelines Version 3.2023 Acute Myeloid Leukemia
Heme_9	Bone marrow	Acute lymphoid leukemia	Clinically actionable	Recurrent	MBNL1::BCL6	Fusion	x			WHO Haematolymphoid Tumours (5th ed.)
Solid_22	Snap frozen	Astrocytoma	Clinically actionable	Recurrent	MYB::QKI	Fusion	x	x		WHO Central Nervous System Tumours (5th ed.); WHO Paediatric Tumours (5th ed.); NCCN Guidelines Version 2.2023 Pediatric Central Nervous System Cancers
Solid_79	Snap frozen	Subcutaneous arm lesion	Clinically actionable	Recurrent	MYH10::ALK	Fusion	x		x	WHO Skin Tumours (5th ed.); WHO Paediatric Tumours (5th ed.); NCCN Guidelines Version 1.2022 Histiocytic Neoplasms; FDA approved therapy for ALK+ NSCLC and anaplastic large cell lymphoma: crizotinib; ClinicalTrials.gov: NCT03213652
Solid_35	Snap frozen	Spindle cell neoplasm	Clinically actionable	Recurrent	MYH9::USP6	Fusion	x	x		WHO Skin Tumours (5th ed.); WHO Soft Tissue and Bone Tumours (5th ed.); WHO Paediatric Tumours (5th ed.)
Solid_35	Snap frozen	Spindle cell neoplasm	Clinically actionable	Recurrent	MYH9::USP6	Fusion	x	x		WHO Skin Tumours (5th ed.); WHO Soft Tissue and Bone Tumours (5th ed.); WHO Paediatric Tumours (5th ed.)
Solid_74	FFPE	Fibroblastic/myofibroblastic lesion	Clinically actionable	Recurrent	MYH9::USP6	Fusion	x	x		WHO Skin Tumours (5th ed.); WHO Soft Tissue and Bone Tumours (5th ed.); WHO Paediatric Tumours (5th ed.)
Heme_80	Peripheral blood	B-cell acute lymphoid leukemia	Clinically actionable	Recurrent	NUP214::ABL1	Fusion	x	x	x	WHO Haematolymphoid Tumours (5th ed.); WHO Paediatric Tumours (5th ed.); NCCN Guidelines Version 1.2022 Acute Lymphoblastic Leukemia; NCCN Guidelines Version 2.2023 Pediatric Acute Lymphoblastic Leukemia; ClinicalTrials.gov: NCT02883049
Heme_279	Peripheral blood	Acute lymphoid leukemia	Clinically actionable	Recurrent	NUP214::ABL1	Fusion	x	x	x	WHO Haematolymphoid Tumours (5th ed.); WHO Paediatric Tumours (5th ed.); NCCN Guidelines Version 1.2022 Acute Lymphoblastic Leukemia; NCCN Guidelines Version 2.2023 Pediatric Acute Lymphoblastic Leukemia; ClinicalTrials.gov: NCT02883049
Heme_323	Bone marrow	Acute lymphoid leukemia	Clinically actionable	Recurrent	NUP214::ABL1	Fusion	x	x	x	WHO Haematolymphoid Tumours (5th ed.); WHO Paediatric Tumours (5th ed.); NCCN Guidelines Version 1.2022 Acute Lymphoblastic Leukemia; NCCN Guidelines Version 2.2023 Pediatric Acute Lymphoblastic Leukemia; ClinicalTrials.gov: NCT02883049
Heme_323	Bone marrow	Acute lymphoid leukemia	Clinically actionable	Recurrent	NUP214::ABL1	Fusion	x	x	x	WHO Haematolymphoid Tumours (5th ed.); WHO Paediatric Tumours (5th ed.); NCCN Guidelines Version 1.2022 Acute Lymphoblastic Leukemia; NCCN Guidelines Version 2.2023 Pediatric Acute Lymphoblastic Leukemia; ClinicalTrials.gov: NCT02883049
Heme_340	Bone marrow	B-cell acute lymphoid leukemia	Clinically actionable	Recurrent	NUP214::ABL1	Fusion	x	x	x	WHO Haematolymphoid Tumours (5th ed.); WHO Paediatric Tumours (5th ed.); NCCN Guidelines Version 1.2022 Acute Lymphoblastic Leukemia; NCCN Guidelines Version 2.2023 Pediatric Acute Lymphoblastic Leukemia; ClinicalTrials.gov: NCT02883049
Heme_346	Bone marrow	Acute lymphoid leukemia	Clinically actionable	Recurrent	NUP214::ABL1	Fusion	x	x	x	WHO Haematolymphoid Tumours (5th ed.); WHO Paediatric Tumours (5th ed.); NCCN Guidelines Version 1.2022 Acute Lymphoblastic Leukemia; NCCN Guidelines Version 2.2023 Pediatric Acute Lymphoblastic Leukemia; ClinicalTrials.gov: NCT02883049
Heme_454	Bone marrow	B-cell acute lymphoid leukemia	Clinically actionable	Recurrent	NUP214::ABL1	Fusion	x	x	x	WHO Haematolymphoid Tumours (5th ed.); WHO Paediatric Tumours (5th ed.); NCCN Guidelines Version 1.2022 Acute Lymphoblastic Leukemia; NCCN Guidelines Version 2.2023 Pediatric Acute Lymphoblastic Leukemia; ClinicalTrials.gov: NCT02883049
Heme_473	Bone marrow	B-cell acute lymphoid leukemia	Clinically actionable	Recurrent	NUP214::ABL1	Fusion	x	x	x	WHO Haematolymphoid Tumours (5th ed.); WHO Paediatric Tumours (5th ed.); NCCN Guidelines Version 1.2022 Acute Lymphoblastic Leukemia; NCCN Guidelines Version 2.2023 Pediatric Acute Lymphoblastic Leukemia; ClinicalTrials.gov: NCT02883049
Heme_507	Bone marrow	B-cell acute lymphoid leukemia	Clinically actionable	Recurrent	NUP214::ABL1	Fusion	x	x	x	WHO Haematolymphoid Tumours (5th ed.); WHO Paediatric Tumours (5th ed.); NCCN Guidelines Version 1.2022 Acute Lymphoblastic Leukemia; NCCN Guidelines Version 2.2023 Pediatric Acute Lymphoblastic Leukemia; ClinicalTrials.gov: NCT02883049
Heme_292	Bone marrow	Acute lymphoid leukemia	Clinically actionable	Recurrent	NUP214::ABL1	Fusion	x	x	x	WHO Haematolymphoid Tumours (5th ed.); WHO Paediatric Tumours (5th ed.); NCCN Guidelines Version 1.2022 Acute Lymphoblastic Leukemia; NCCN Guidelines Version 2.2023 Pediatric Acute Lymphoblastic Leukemia; ClinicalTrials.gov: NCT02883049
Heme_78	Bone marrow	Acute lymphoid leukemia	Clinically actionable	Recurrent	NUP98::NSD1	Fusion	x			WHO Haematolymphoid Tumours (5th ed.); WHO Paediatric Tumours (5th ed.)
Heme_447	Bone marrow	B-cell acute lymphoid leukemia	Clinically actionable	Recurrent	P2RY8::CRLF2	Fusion	x	x	x	WHO Haematolymphoid Tumours (5th ed.); WHO Paediatric Tumours (5th ed.); NCCN Guidelines Version 1.2022 Acute Lymphoblastic Leukemia; NCCN Guidelines Version 2.2023 Pediatric Acute Lymphoblastic Leukemia; ClinicalTrials.gov: NCT02883049
Heme_450	Bone marrow	B-cell acute lymphoid leukemia	Clinically actionable	Recurrent	P2RY8::CRLF2	Fusion	x	x	x	WHO Haematolymphoid Tumours (5th ed.); WHO Paediatric Tumours (5th ed.); NCCN Guidelines Version 1.2022 Acute Lymphoblastic Leukemia; NCCN Guidelines Version 2.2023 Pediatric Acute Lymphoblastic Leukemia; ClinicalTrials.gov: NCT02883049
Heme_483	Bone marrow	Acute leukemia, NOS	Clinically actionable	Recurrent	P2RY8::CRLF2	Fusion	x	x	x	WHO Haematolymphoid Tumours (5th ed.); WHO Paediatric Tumours (5th ed.); NCCN Guidelines Version 1.2022 Acute Lymphoblastic Leukemia; NCCN Guidelines Version 2.2023 Pediatric Acute Lymphoblastic Leukemia; ClinicalTrials.gov: NCT02883049
Heme_339	Peripheral blood	Acute lymphoid leukemia	Clinically actionable	Recurrent	P2RY8::IGH	Fusion	x			PMIDs: 27899802, 28408464, 29050694
Heme_484	Peripheral blood	Acute leukemia, NOS	Clinically actionable	Recurrent	P2RY8::IGH	Fusion	x			PMIDs: 27899802, 28408464, 29050694
Heme_416	Bone marrow	Acute lymphoid leukemia	Clinically actionable	Recurrent	PAX5::AUTS2	Fusion	x	x		WHO Haematolymphoid Tumours (5th ed.); WHO Paediatric Tumours (5th ed.); NCCN Guidelines Version 2.2023 Pediatric Acute Lymphoblastic Leukemia
Heme_274	Bone marrow	B-cell acute lymphoid leukemia	Clinically actionable	Recurrent	PAX5::ESRRB	Fusion	x	x		WHO Haematolymphoid Tumours (5th ed.); WHO Paediatric Tumours (5th ed.); NCCN Guidelines Version 2.2023 Pediatric Acute Lymphoblastic Leukemia
Heme_439	Bone marrow	Acute lymphoid leukemia	Clinically actionable	Recurrent	PAX5::GREB1L	Fusion	x	x		WHO Haematolymphoid Tumours (5th ed.); WHO Paediatric Tumours (5th ed.); NCCN Guidelines Version 2.2023 Pediatric Acute Lymphoblastic Leukemia
Heme_42	Peripheral blood	Acute lymphoid leukemia	Clinically actionable	Recurrent	PAX5::JAK2	Fusion	x	x	x	WHO Haematolymphoid Tumours (5th ed.); WHO Paediatric Tumours (5th ed.); NCCN Guidelines Version 1.2022 Acute Lymphoblastic Leukemia; NCCN Guidelines Version 2.2023 Pediatric Acute Lymphoblastic Leukemia; FDA approved JAK inhibitor for myelofibrosis: ruxolitinib; ClinicalTrials.gov: NCT03571321, NCT02883049
Heme_72	Bone marrow	B-cell acute lymphoid leukemia	Clinically actionable	Recurrent	PAX5::JAK2	Fusion	x	x	x	WHO Haematolymphoid Tumours (5th ed.); WHO Paediatric Tumours (5th ed.); NCCN Guidelines Version 1.2022 Acute Lymphoblastic Leukemia; NCCN Guidelines Version 2.2023 Pediatric Acute Lymphoblastic Leukemia; FDA approved JAK inhibitor for myelofibrosis: ruxolitinib; ClinicalTrials.gov: NCT03571321, NCT02883049
Heme_370	Bone marrow	Acute lymphoid leukemia	Clinically actionable	Recurrent	PAX5::JAK2	Fusion	x	x	x	WHO Haematolymphoid Tumours (5th ed.); WHO Paediatric Tumours (5th ed.); NCCN Guidelines Version 1.2022 Acute Lymphoblastic Leukemia; NCCN Guidelines Version 2.2023 Pediatric Acute Lymphoblastic Leukemia; FDA approved JAK inhibitor for myelofibrosis: ruxolitinib; ClinicalTrials.gov: NCT03571321, NCT02883049
Heme_117	Bone marrow	B-cell acute lymphoid leukemia	Clinically actionable	Recurrent	PAX5::NOL4L	Fusion	x	x		WHO Haematolymphoid Tumours (5th ed.); WHO Paediatric Tumours (5th ed.); NCCN Guidelines Version 2.2023 Pediatric Acute Lymphoblastic Leukemia
Heme_24	Bone marrow	Acute lymphoid leukemia	Clinically actionable	Novel	PAX5::PRPF19	Fusion	x	x		WHO Haematolymphoid Tumours (5th ed.); WHO Paediatric Tumours (5th ed.); NCCN Guidelines Version 2.2023 Pediatric Acute Lymphoblastic Leukemia
Heme_34	Bone marrow	B-cell acute lymphoid leukemia	Clinically actionable	Novel	PAX5::ZNF609	Fusion	x	x		WHO Haematolymphoid Tumours (5th ed.); WHO Paediatric Tumours (5th ed.); NCCN Guidelines Version 2.2023 Pediatric Acute Lymphoblastic Leukemia
Heme_431	Bone marrow	Acute lymphoid leukemia	Clinically actionable	Recurrent	PPFIBP1::JAK2	Fusion	x	x	x	WHO Haematolymphoid Tumours (5th ed.); WHO Paediatric Tumours (5th ed.); NCCN Guidelines Version 1.2022 Acute Lymphoblastic Leukemia; NCCN Guidelines Version 2.2023 Pediatric Acute Lymphoblastic Leukemia; FDA approved JAK inhibitor for myelofibrosis: ruxolitinib; ClinicalTrials.gov: NCT03571321, NCT02883049
Solid_7	FFPE	Renal cell carcinoma	Clinically actionable	Recurrent	PRCC::TFE3	Fusion	x	x	x	WHO Urinary and Male Genital Tumours (5th ed.); WHO Paediatric Tumours (5th ed.); ClinicalTrials.gov: NCT03541902, NCT03595124
Solid_13	Snap frozen	r/o ALK fusion	Clinically actionable	Recurrent	PRRC2B::ALK	Fusion			x	PMID 29079636; PMID 34036223
Heme_165	Bone marrow	Myeloid neoplasm	Clinically actionable	Recurrent	RBM15::MKL1	Fusion	x	x		WHO Haematolymphoid Tumours (5th ed.); WHO Paediatric Tumours (5th ed.)
Heme_177	Bone marrow	Acute lymphoid leukemia	Clinically actionable	Recurrent	RCSD1::ABL2	Fusion	x	x	x	WHO Haematolymphoid Tumours (5th ed.); WHO Paediatric Tumours (5th ed.); NCCN Guidelines Version 1.2022 Acute Lymphoblastic Leukemia; NCCN Guidelines Version 2.2023 Pediatric Acute Lymphoblastic Leukemia; ClinicalTrials.gov: NCT02883049
Heme_418	Bone marrow	B-cell acute lymphoid leukemia	Clinically actionable	Recurrent	RCSD1::ABL2	Fusion	x	x	x	WHO Haematolymphoid Tumours (5th ed.); WHO Paediatric Tumours (5th ed.); NCCN Guidelines Version 1.2022 Acute Lymphoblastic Leukemia; NCCN Guidelines Version 2.2023 Pediatric Acute Lymphoblastic Leukemia; ClinicalTrials.gov: NCT02883049
Heme_286	Peripheral blood	Acute lymphoid leukemia	Clinically actionable	Recurrent	RCSD1::ABL2	Fusion	x	x	x	WHO Haematolymphoid Tumours (5th ed.); WHO Paediatric Tumours (5th ed.); NCCN Guidelines Version 1.2022 Acute Lymphoblastic Leukemia; NCCN Guidelines Version 2.2023 Pediatric Acute Lymphoblastic Leukemia; ClinicalTrials.gov: NCT02883049
Heme_286	Peripheral blood	Acute lymphoid leukemia	Clinically actionable	Recurrent	RCSD1::ABL2	Fusion	x	x	x	WHO Haematolymphoid Tumours (5th ed.); WHO Paediatric Tumours (5th ed.); NCCN Guidelines Version 1.2022 Acute Lymphoblastic Leukemia; NCCN Guidelines Version 2.2023 Pediatric Acute Lymphoblastic Leukemia; ClinicalTrials.gov: NCT02883049
Heme_488	Peripheral blood	B-cell acute lymphoid leukemia	Clinically actionable	Recurrent	ROCK1::JAK2	Fusion	x	x	x	WHO Haematolymphoid Tumours (5th ed.); WHO Paediatric Tumours (5th ed.); NCCN Guidelines Version 1.2022 Acute Lymphoblastic Leukemia; NCCN Guidelines Version 2.2023 Pediatric Acute Lymphoblastic Leukemia; FDA approved JAK inhibitor for myelofibrosis: ruxolitinib; ClinicalTrials.gov: NCT03571321, NCT02883049
Heme_90	Bone marrow	Acute leukemia, NOS	Clinically actionable	Recurrent	RUNX1::RUNX1T1	Fusion	x	x	x	WHO Haematolymphoid Tumours (5th ed.); WHO Paediatric Tumours (5th ed.); NCCN Guidelines Version 3.2023 Acute Myeloid Leukemia; ClinicalTrials.gov: NCT02926586, NCT00801489
Heme_104	Peripheral blood	Acute leukemia, NOS	Clinically actionable	Recurrent	RUNX1::RUNX1T1	Fusion	x	x	x	WHO Haematolymphoid Tumours (5th ed.); WHO Paediatric Tumours (5th ed.); NCCN Guidelines Version 3.2023 Acute Myeloid Leukemia; ClinicalTrials.gov: NCT02926586, NCT00801489
Heme_166	Bone marrow	Acute leukemia, NOS	Clinically actionable	Recurrent	RUNX1::RUNX1T1	Fusion	x	x	x	WHO Haematolymphoid Tumours (5th ed.); WHO Paediatric Tumours (5th ed.); NCCN Guidelines Version 3.2023 Acute Myeloid Leukemia; ClinicalTrials.gov: NCT02926586, NCT00801489
Heme_512	Bone marrow	B-cell acute lymphoid leukemia	Clinically actionable	Recurrent	SETD2::CCDC12	Fusion	x		x	PMIDs: 25730765, 27824051, 24509477, 24662245, 29018079, 30818762
Heme_372	Bone marrow	Acute lymphoid leukemia	Clinically actionable	Recurrent	SFPQ::ABL1	Fusion	x	x	x	WHO Haematolymphoid Tumours (5th ed.); WHO Paediatric Tumours (5th ed.); NCCN Guidelines Version 1.2022 Acute Lymphoblastic Leukemia; NCCN Guidelines Version 2.2023 Pediatric Acute Lymphoblastic Leukemia; ClinicalTrials.gov: NCT02883049
Heme_56	Peripheral blood	Acute lymphoid leukemia	Clinically actionable	Recurrent	SNX2::ABL1	Fusion	x	x	x	WHO Haematolymphoid Tumours (5th ed.); WHO Paediatric Tumours (5th ed.); NCCN Guidelines Version 1.2022 Acute Lymphoblastic Leukemia; NCCN Guidelines Version 2.2023 Pediatric Acute Lymphoblastic Leukemia; ClinicalTrials.gov: NCT02883049
Solid_69	Snap frozen	Pilocytic astrocytoma	Clinically actionable	Novel	SOX10::NTRK3	Fusion	x	x	x	WHO Central Nervous System Tumours (5th ed.); WHO Paediatric Tumours (5th ed.); NCCN Guidelines Version 1.2023 Central Nervous System Cancers; NCCN Guidelines Version 2.2023 Pediatric Central Nervous System Cancers; PMID 31554817; FDA approved therapy for NTRK+ solid tumors: larotrectinib and entrectinib
Solid_69	Snap frozen	Pilocytic astrocytoma	Clinically actionable	Novel	SOX10::NTRK3	Fusion	x	x	x	WHO Central Nervous System Tumours (5th ed.); WHO Paediatric Tumours (5th ed.); NCCN Guidelines Version 1.2023 Central Nervous System Cancers; NCCN Guidelines Version 2.2023 Pediatric Central Nervous System Cancers; PMID 31554817; FDA approved therapy for NTRK+ solid tumors: larotrectinib and entrectinib
Solid_64	FFPE	Glioblastoma	Clinically actionable	Recurrent	SQSTM1::NTRK2	Fusion	x	x	x	WHO Central Nervous System Tumours (5th ed.); WHO Paediatric Tumours (5th ed.); NCCN Guidelines Version 1.2023 Central Nervous System Cancers; NCCN Guidelines Version 2.2023 Pediatric Central Nervous System Cancers; PMID 31554817; FDA approved therapy for NTRK+ solid tumors: larotrectinib and entrectinib
Solid_64	FFPE	Glioblastoma	Clinically actionable	Recurrent	SQSTM1::NTRK2	Fusion	x	x	x	WHO Central Nervous System Tumours (5th ed.); WHO Paediatric Tumours (5th ed.); NCCN Guidelines Version 1.2023 Central Nervous System Cancers; NCCN Guidelines Version 2.2023 Pediatric Central Nervous System Cancers; PMID 31554817; FDA approved therapy for NTRK+ solid tumors: larotrectinib and entrectinib
Heme_111	Bone marrow	Acute lymphoid leukemia	Clinically actionable	Recurrent	SSBP2::CSF1R	Fusion	x	x	x	WHO Haematolymphoid Tumours (5th ed.); WHO Paediatric Tumours (5th ed.); NCCN Guidelines Version 1.2022 Acute Lymphoblastic Leukemia; NCCN Guidelines Version 2.2023 Pediatric Acute Lymphoblastic Leukemia; ClinicalTrials.gov: NCT02883049
Heme_482	Pleural fluid	Lymphoma, NOS	Clinically actionable	Recurrent	TCF3::FLI1	Fusion	x			WHO Haematolymphoid Tumours (5th ed.); PMIDs: 34460133, 30643249
Heme_259	Bone marrow	Acute lymphoid leukemia	Clinically actionable	Recurrent	TCF3::HLF	Fusion	x	x		WHO Haematolymphoid Tumours (5th ed.); WHO Paediatric Tumours (5th ed.); NCCN Guidelines Version 1.2022 Acute Lymphoblastic Leukemia; NCCN Guidelines Version 2.2023 Pediatric Acute Lymphoblastic Leukemia
Heme_153	Peripheral blood	Acute leukemia, NOS	Clinically actionable	Recurrent	TCF3::PBX1	Fusion	x	x	x	WHO Haematolymphoid Tumours (5th ed.); WHO Paediatric Tumours (5th ed.); NCCN Guidelines Version 1.2022 Acute Lymphoblastic Leukemia; NCCN Guidelines Version 2.2023 Pediatric Acute Lymphoblastic Leukemia; PMIDs: 27461063, 28891959
Heme_213	Peripheral blood	Acute lymphoid leukemia	Clinically actionable	Recurrent	TCF3::PBX1	Fusion	x	x	x	WHO Haematolymphoid Tumours (5th ed.); WHO Paediatric Tumours (5th ed.); NCCN Guidelines Version 1.2022 Acute Lymphoblastic Leukemia; NCCN Guidelines Version 2.2023 Pediatric Acute Lymphoblastic Leukemia; PMIDs: 27461063, 28891959
Heme_314	Bone marrow	Acute lymphoid leukemia	Clinically actionable	Recurrent	TCF3::PBX1	Fusion	x	x	x	WHO Haematolymphoid Tumours (5th ed.); WHO Paediatric Tumours (5th ed.); NCCN Guidelines Version 1.2022 Acute Lymphoblastic Leukemia; NCCN Guidelines Version 2.2023 Pediatric Acute Lymphoblastic Leukemia; PMIDs: 27461063, 28891959
Heme_335	Bone marrow	B-cell acute lymphoid leukemia	Clinically actionable	Recurrent	TCF3::PBX1	Fusion	x	x	x	WHO Haematolymphoid Tumours (5th ed.); WHO Paediatric Tumours (5th ed.); NCCN Guidelines Version 1.2022 Acute Lymphoblastic Leukemia; NCCN Guidelines Version 2.2023 Pediatric Acute Lymphoblastic Leukemia; PMIDs: 27461063, 28891959
Heme_338	Bone marrow	B-cell acute lymphoid leukemia	Clinically actionable	Recurrent	TCF3::PBX1	Fusion	x	x	x	WHO Haematolymphoid Tumours (5th ed.); WHO Paediatric Tumours (5th ed.); NCCN Guidelines Version 1.2022 Acute Lymphoblastic Leukemia; NCCN Guidelines Version 2.2023 Pediatric Acute Lymphoblastic Leukemia; PMIDs: 27461063, 28891959
Heme_465	Bone marrow	B-cell acute lymphoid leukemia	Clinically actionable	Recurrent	TCF3::PBX1	Fusion	x	x	x	WHO Haematolymphoid Tumours (5th ed.); WHO Paediatric Tumours (5th ed.); NCCN Guidelines Version 1.2022 Acute Lymphoblastic Leukemia; NCCN Guidelines Version 2.2023 Pediatric Acute Lymphoblastic Leukemia; PMIDs: 27461063, 28891959
Heme_293	Bone marrow	B-cell acute lymphoid leukemia	Clinically actionable	Recurrent	TCF3::PBX1	Fusion	x	x	x	WHO Haematolymphoid Tumours (5th ed.); WHO Paediatric Tumours (5th ed.); NCCN Guidelines Version 1.2022 Acute Lymphoblastic Leukemia; NCCN Guidelines Version 2.2023 Pediatric Acute Lymphoblastic Leukemia; PMIDs: 27461063, 28891959
Heme_486	Bone marrow	B-cell acute lymphoid leukemia	Clinically actionable	Recurrent	TCF3::PBX1	Fusion	x	x	x	WHO Haematolymphoid Tumours (5th ed.); WHO Paediatric Tumours (5th ed.); NCCN Guidelines Version 1.2022 Acute Lymphoblastic Leukemia; NCCN Guidelines Version 2.2023 Pediatric Acute Lymphoblastic Leukemia; PMIDs: 27461063, 28891959
Heme_480	Peripheral blood	Acute lymphoid leukemia	Clinically actionable	Recurrent	TCF3::PBX1	Fusion	x	x	x	WHO Haematolymphoid Tumours (5th ed.); WHO Paediatric Tumours (5th ed.); NCCN Guidelines Version 1.2022 Acute Lymphoblastic Leukemia; NCCN Guidelines Version 2.2023 Pediatric Acute Lymphoblastic Leukemia; PMIDs: 27461063, 28891959
Heme_444	Peripheral blood	Acute lymphoid leukemia	Clinically actionable	Recurrent	TCF3::ZNF384	Fusion	x	x		WHO Haematolymphoid Tumours (5th ed.); WHO Paediatric Tumours (5th ed.); NCCN Guidelines Version 2.2023 Pediatric Acute Lymphoblastic Leukemia
Heme_204	Bone marrow	Acute lymphoid leukemia	Clinically actionable	Recurrent	TERF2::JAK2	Fusion	x	x	x	WHO Haematolymphoid Tumours (5th ed.); WHO Paediatric Tumours (5th ed.); NCCN Guidelines Version 1.2022 Acute Lymphoblastic Leukemia; NCCN Guidelines Version 2.2023 Pediatric Acute Lymphoblastic Leukemia; FDA approved JAK inhibitor for myelofibrosis: ruxolitinib; ClinicalTrials.gov: NCT03571321, NCT02883049
Heme_229	Peripheral blood	Acute lymphoid leukemia	Clinically actionable	Recurrent	TERF2::PDGFRB	Fusion	x	x	x	WHO Haematolymphoid Tumours (5th ed.); WHO Paediatric Tumours (5th ed.); NCCN Guidelines Version 1.2022 Acute Lymphoblastic Leukemia; NCCN Guidelines Version 2.2023 Pediatric Acute Lymphoblastic Leukemia; ClinicalTrials.gov: NCT02883049
Solid_80	Snap frozen	Midline epigastric mass	Clinically actionable	Recurrent	TRIM24::BRAF	Fusion	x		x	PMIDs: 24727320, 18852116, 26314551, 24345920
Heme_163	Bone marrow	Acute lymphoid leukemia	Clinically actionable	Recurrent	ZC3HAV1::ABL2	Fusion	x	x	x	WHO Haematolymphoid Tumours (5th ed.); WHO Paediatric Tumours (5th ed.); NCCN Guidelines Version 1.2022 Acute Lymphoblastic Leukemia; NCCN Guidelines Version 2.2023 Pediatric Acute Lymphoblastic Leukemia; ClinicalTrials.gov: NCT02883049
Heme_163	Bone marrow	Acute lymphoid leukemia	Clinically actionable	Recurrent	ZC3HAV1::ABL2	Fusion	x	x	x	WHO Haematolymphoid Tumours (5th ed.); WHO Paediatric Tumours (5th ed.); NCCN Guidelines Version 1.2022 Acute Lymphoblastic Leukemia; NCCN Guidelines Version 2.2023 Pediatric Acute Lymphoblastic Leukemia; ClinicalTrials.gov: NCT02883049
Solid_21	FFPE	Abdominal mass	Clinically actionable	Novel	ZFHX4::PLAG1	Fusion	x			WHO Paediatric Tumours (5th ed.); WHO Soft Tissue and Bone Tumours (5th ed.)
Solid_50	Snap frozen	Brain tumor	Clinically actionable	Recurrent	ZFTA::RELA	Fusion	x	x		WHO Central Nervous System Tumours (5th ed.); WHO Paediatric Tumours (5th ed.); NCCN Guidelines Version 1.2023 Central Nervous System Cancers
Solid_85	Snap frozen	High grade neuroepithelial tumor	Clinically actionable	Recurrent	ZFTA::RELA	Fusion	x	x		WHO Central Nervous System Tumours (5th ed.); WHO Paediatric Tumours (5th ed.); NCCN Guidelines Version 1.2023 Central Nervous System Cancers
Heme_496	Bone marrow	Acute lymphoid leukemia	Clinically actionable	Recurrent	ZMIZ1::ABL1	Fusion	x	x	x	WHO Haematolymphoid Tumours (5th ed.); WHO Paediatric Tumours (5th ed.); NCCN Guidelines Version 1.2022 Acute Lymphoblastic Leukemia; NCCN Guidelines Version 2.2023 Pediatric Acute Lymphoblastic Leukemia; ClinicalTrials.gov: NCT02883049
