# Supplementary material for: Expanding the Clinical Utility of Targeted RNA Sequencing Panels beyond Gene Fusions to Complex, Intragenic Structural Rearrangements
Source: Cancers (Basel). 2023 Sep 2;15(17):4394. doi: 10.3390/cancers15174394 (PMC10486946; doi:10.3390/cancers15174394)
Supplement: Supplementary file 1 [file cancers-15-04394-s001.zip › Supplemental Table S5 Clinical Outcomes Structural Rearrangements.xlsx]

## Sheet: Supplemental Table S5
Sample ID	Indication for testing	Intragenic Structural Rearrangement	Diagnostic	Prognostic	Therapeutic	References
Solid_68	Renal neoplasm	BCOR ITD	x			WHO Classification of Paediatric Tumors (5th ed.)
Solid_19	Kidney tumor	EGFR ITD	x		x	WHO Classification of Paediatric Tumors (5th ed.); PMIDs: 26286086, 33654076, 33898306
Heme_55	Acute lymphoid leukemia	ERG deletion	x	x		WHO Classification of Haematoplymphoid Tumors (5th ed.); PMIDs: 30630977, 24064621
Heme_221	Acute lymphoid leukemia	ERG deletion	x	x		WHO Classification of Haematoplymphoid Tumors (5th ed.); PMIDs: 30630977, 24064621
Solid_86	Indeterminate spinal mass	FGFR1 ITD			x	ClinicalTrials.gov: NCT04083976, NCT03210714
Heme_89	B-cell acute lymphoid leukemia	FLT3 ITD			x	PMIDs: 10233379, 10720156, 28811744, 31285539, 33408242; FDA approved FLT3 Inhibitors for AML: Gilteritinib and Midostaurin
Heme_133	B-cell acute lymphoid leukemia	FLT3 ITD			x	PMIDs: 10233379, 10720156, 28811744, 31285539, 33408242; FDA approved FLT3 Inhibitors for AML: Gilteritinib and Midostaurin
Heme_140	Acute lymphoid leukemia	FLT3 ITD			x	PMIDs: 10233379, 10720156, 28811744, 31285539, 33408242; FDA approved FLT3 Inhibitors for AML: Gilteritinib and Midostaurin
Heme_178	Acute lymphoid leukemia	FLT3 ITD			x	PMIDs: 10233379, 10720156, 28811744, 31285539, 33408242; FDA approved FLT3 Inhibitors for AML: Gilteritinib and Midostaurin
Heme_366	Acute lymphoid leukemia	FLT3 ITD			x	PMIDs: 10233379, 10720156, 28811744, 31285539, 33408242; FDA approved FLT3 Inhibitors for AML: Gilteritinib and Midostaurin
Heme_376	Acute lymphoid leukemia	FLT3 ITD			x	PMIDs: 10233379, 10720156, 28811744, 31285539, 33408242; FDA approved FLT3 Inhibitors for AML: Gilteritinib and Midostaurin
Heme_384	Acute leukemia, NOS	FLT3 ITD	x	x	x	WHO Classification of Haematolymphoid Tumors (5th ed.); NCCN Guidelines Version 2.2023 Acute Myeloid Leukemia; FDA approved FLT3 Inhibitors for AML: Gilteritinib and Midostaurin
Heme_428	B-cell acute lymphoid leukemia	FLT3 ITD			x	PMIDs: 10233379, 10720156, 28811744, 31285539, 33408242; FDA approved FLT3 Inhibitors for AML: Gilteritinib and Midostaurin
Heme_423	Acute myeloid leukemia	FLT3 ITD	x	x	x	WHO Classification of Haematolymphoid Tumors (5th ed.); NCCN Guidelines Version 2.2023 Acute Myeloid Leukemia; FDA approved FLT3 Inhibitors for AML: Gilteritinib and Midostaurin
Heme_438	Acute leukemia, NOS	FLT3 ITD	x	x	x	WHO Classification of Haematolymphoid Tumors (5th ed.); NCCN Guidelines Version 2.2023 Acute Myeloid Leukemia; FDA approved FLT3 Inhibitors for AML: Gilteritinib and Midostaurin
Heme_470	Acute myeloid leukemia	FLT3 ITD	x	x	x	WHO Classification of Haematolymphoid Tumors (5th ed.); NCCN Guidelines Version 2.2023 Acute Myeloid Leukemia; FDA approved FLT3 Inhibitors for AML: Gilteritinib and Midostaurin
Heme_1	Acute lymphoid leukemia	IKZF1 deletion		x		NCCN Guidelines Version 1.2023 Acute Lymphoblastic Leukemia
Heme_12	B-cell acute lymphoid leukemia	IKZF1 deletion		x		NCCN Guidelines Version 1.2023 Acute Lymphoblastic Leukemia
Heme_13	Acute lymphoid leukemia	IKZF1 deletion		x		NCCN Guidelines Version 1.2023 Acute Lymphoblastic Leukemia
Heme_18	Acute lymphoid leukemia	IKZF1 deletion		x		NCCN Guidelines Version 1.2023 Acute Lymphoblastic Leukemia
Heme_25	Acute lymphoid leukemia	IKZF1 deletion		x		NCCN Guidelines Version 1.2023 Acute Lymphoblastic Leukemia
Heme_28	Acute lymphoid leukemia	IKZF1 deletion		x		NCCN Guidelines Version 1.2023 Acute Lymphoblastic Leukemia
Heme_35	B-cell acute lymphoid leukemia	IKZF1 deletion		x		NCCN Guidelines Version 1.2023 Acute Lymphoblastic Leukemia
Heme_37	Acute lymphoid leukemia	IKZF1 deletion		x		NCCN Guidelines Version 1.2023 Acute Lymphoblastic Leukemia
Heme_42	Acute lymphoid leukemia	IKZF1 deletion		x		NCCN Guidelines Version 1.2023 Acute Lymphoblastic Leukemia
Heme_45	Acute lymphoid leukemia	IKZF1 deletion		x		NCCN Guidelines Version 1.2023 Acute Lymphoblastic Leukemia
Heme_47	Acute lymphoid leukemia	IKZF1 deletion		x		NCCN Guidelines Version 1.2023 Acute Lymphoblastic Leukemia
Heme_48	Acute lymphoid leukemia	IKZF1 deletion		x		NCCN Guidelines Version 1.2023 Acute Lymphoblastic Leukemia
Heme_51	Acute leukemia, NOS	IKZF1 deletion		x		NCCN Guidelines Version 1.2023 Acute Lymphoblastic Leukemia
Heme_54	B-cell acute lymphoid leukemia	IKZF1 deletion		x		NCCN Guidelines Version 1.2023 Acute Lymphoblastic Leukemia
Heme_56	Acute lymphoid leukemia	IKZF1 deletion		x		NCCN Guidelines Version 1.2023 Acute Lymphoblastic Leukemia
Heme_59	B-cell acute lymphoid leukemia	IKZF1 deletion		x		NCCN Guidelines Version 1.2023 Acute Lymphoblastic Leukemia
Heme_65	Acute lymphoid leukemia	IKZF1 deletion		x		NCCN Guidelines Version 1.2023 Acute Lymphoblastic Leukemia
Heme_83	Acute lymphoid leukemia	IKZF1 deletion		x		NCCN Guidelines Version 1.2023 Acute Lymphoblastic Leukemia
Heme_92	B-cell acute lymphoid leukemia	IKZF1 deletion		x		NCCN Guidelines Version 1.2023 Acute Lymphoblastic Leukemia
Heme_97	Acute lymphoid leukemia	IKZF1 deletion		x		NCCN Guidelines Version 1.2023 Acute Lymphoblastic Leukemia
Heme_99	B-cell acute lymphoid leukemia	IKZF1 deletion		x		NCCN Guidelines Version 1.2023 Acute Lymphoblastic Leukemia
Heme_103	Acute lymphoid leukemia	IKZF1 deletion		x		NCCN Guidelines Version 1.2023 Acute Lymphoblastic Leukemia
Heme_107	B-cell acute lymphoid leukemia	IKZF1 deletion		x		NCCN Guidelines Version 1.2023 Acute Lymphoblastic Leukemia
Heme_117	B-cell acute lymphoid leukemia	IKZF1 deletion		x		NCCN Guidelines Version 1.2023 Acute Lymphoblastic Leukemia
Heme_121	Acute leukemia, NOS	IKZF1 deletion		x		NCCN Guidelines Version 1.2023 Acute Lymphoblastic Leukemia
Heme_146	Acute lymphoid leukemia	IKZF1 deletion		x		NCCN Guidelines Version 1.2023 Acute Lymphoblastic Leukemia
Heme_158	Acute lymphoid leukemia	IKZF1 deletion		x		NCCN Guidelines Version 1.2023 Acute Lymphoblastic Leukemia
Heme_160	Acute lymphoid leukemia	IKZF1 deletion		x		NCCN Guidelines Version 1.2023 Acute Lymphoblastic Leukemia
Heme_169	Acute lymphoid leukemia	IKZF1 deletion		x		NCCN Guidelines Version 1.2023 Acute Lymphoblastic Leukemia
Heme_172	B-cell acute lymphoid leukemia	IKZF1 deletion		x		NCCN Guidelines Version 1.2023 Acute Lymphoblastic Leukemia
Heme_177	Acute lymphoid leukemia	IKZF1 deletion		x		NCCN Guidelines Version 1.2023 Acute Lymphoblastic Leukemia
Heme_180	B-cell acute lymphoid leukemia	IKZF1 deletion		x		NCCN Guidelines Version 1.2023 Acute Lymphoblastic Leukemia
Heme_182	B-cell acute lymphoid leukemia	IKZF1 deletion		x		NCCN Guidelines Version 1.2023 Acute Lymphoblastic Leukemia
Heme_192	B-cell acute lymphoid leukemia	IKZF1 deletion		x		NCCN Guidelines Version 1.2023 Acute Lymphoblastic Leukemia
Heme_194	Acute lymphoid leukemia	IKZF1 deletion		x		NCCN Guidelines Version 1.2023 Acute Lymphoblastic Leukemia
Heme_208	Acute lymphoid leukemia	IKZF1 deletion		x		NCCN Guidelines Version 1.2023 Acute Lymphoblastic Leukemia
Heme_220	Acute lymphoid leukemia	IKZF1 deletion		x		NCCN Guidelines Version 1.2023 Acute Lymphoblastic Leukemia
Heme_229	Acute lymphoid leukemia	IKZF1 deletion		x		NCCN Guidelines Version 1.2023 Acute Lymphoblastic Leukemia
Heme_231	B-cell acute lymphoid leukemia	IKZF1 deletion		x		NCCN Guidelines Version 1.2023 Acute Lymphoblastic Leukemia
Heme_234	B-cell acute lymphoid leukemia	IKZF1 deletion		x		NCCN Guidelines Version 1.2023 Acute Lymphoblastic Leukemia
Heme_236	Acute lymphoid leukemia	IKZF1 deletion		x		NCCN Guidelines Version 1.2023 Acute Lymphoblastic Leukemia
Heme_243	B-cell acute lymphoid leukemia	IKZF1 deletion		x		NCCN Guidelines Version 1.2023 Acute Lymphoblastic Leukemia
Heme_244	Acute lymphoid leukemia	IKZF1 deletion		x		NCCN Guidelines Version 1.2023 Acute Lymphoblastic Leukemia
Heme_249	Acute lymphoid leukemia	IKZF1 deletion		x		NCCN Guidelines Version 1.2023 Acute Lymphoblastic Leukemia
Heme_257	B-cell acute lymphoid leukemia	IKZF1 deletion		x		NCCN Guidelines Version 1.2023 Acute Lymphoblastic Leukemia
Heme_260	Acute lymphoid leukemia	IKZF1 deletion		x		NCCN Guidelines Version 1.2023 Acute Lymphoblastic Leukemia
Heme_261	Acute lymphoid leukemia	IKZF1 deletion		x		NCCN Guidelines Version 1.2023 Acute Lymphoblastic Leukemia
Heme_267	Acute lymphoid leukemia	IKZF1 deletion		x		NCCN Guidelines Version 1.2023 Acute Lymphoblastic Leukemia
Heme_309	Acute lymphoid leukemia	IKZF1 deletion		x		NCCN Guidelines Version 1.2023 Acute Lymphoblastic Leukemia
Heme_308	Acute lymphoid leukemia	IKZF1 deletion		x		NCCN Guidelines Version 1.2023 Acute Lymphoblastic Leukemia
Heme_311	B-cell acute lymphoid leukemia	IKZF1 deletion		x		NCCN Guidelines Version 1.2023 Acute Lymphoblastic Leukemia
Heme_277	B-cell acute lymphoid leukemia	IKZF1 deletion		x		NCCN Guidelines Version 1.2023 Acute Lymphoblastic Leukemia
Heme_281	Acute leukemia, NOS	IKZF1 deletion		x		NCCN Guidelines Version 1.2023 Acute Lymphoblastic Leukemia
Heme_318	Acute lymphoid leukemia	IKZF1 deletion		x		NCCN Guidelines Version 1.2023 Acute Lymphoblastic Leukemia
Heme_325	Acute lymphoid leukemia	IKZF1 deletion		x		NCCN Guidelines Version 1.2023 Acute Lymphoblastic Leukemia
Heme_282	Acute lymphoid leukemia	IKZF1 deletion		x		NCCN Guidelines Version 1.2023 Acute Lymphoblastic Leukemia
Heme_341	Acute lymphoid leukemia	IKZF1 deletion		x		NCCN Guidelines Version 1.2023 Acute Lymphoblastic Leukemia
Heme_342	Thrombocytopenia	IKZF1 deletion		x		NCCN Guidelines Version 1.2023 Acute Lymphoblastic Leukemia
Heme_345	B-cell acute lymphoid leukemia	IKZF1 deletion		x		NCCN Guidelines Version 1.2023 Acute Lymphoblastic Leukemia
Heme_346	Acute lymphoid leukemia	IKZF1 deletion		x		NCCN Guidelines Version 1.2023 Acute Lymphoblastic Leukemia
Heme_351	Acute lymphoid leukemia	IKZF1 deletion		x		NCCN Guidelines Version 1.2023 Acute Lymphoblastic Leukemia
Heme_356	B-cell acute lymphoid leukemia	IKZF1 deletion		x		NCCN Guidelines Version 1.2023 Acute Lymphoblastic Leukemia
Heme_363	B-cell acute lymphoid leukemia	IKZF1 deletion		x		NCCN Guidelines Version 1.2023 Acute Lymphoblastic Leukemia
Heme_372	Acute lymphoid leukemia	IKZF1 deletion		x		NCCN Guidelines Version 1.2023 Acute Lymphoblastic Leukemia
Heme_377	Acute lymphoid leukemia	IKZF1 deletion		x		NCCN Guidelines Version 1.2023 Acute Lymphoblastic Leukemia
Heme_397	Acute lymphoid leukemia	IKZF1 deletion		x		NCCN Guidelines Version 1.2023 Acute Lymphoblastic Leukemia
Heme_404	B-cell acute lymphoid leukemia	IKZF1 deletion		x		NCCN Guidelines Version 1.2023 Acute Lymphoblastic Leukemia
Heme_403	B-cell acute lymphoid leukemia	IKZF1 deletion		x		NCCN Guidelines Version 1.2023 Acute Lymphoblastic Leukemia
Heme_425	B-cell acute lymphoid leukemia	IKZF1 deletion		x		NCCN Guidelines Version 1.2023 Acute Lymphoblastic Leukemia
Heme_432	Acute lymphoid leukemia	IKZF1 deletion		x		NCCN Guidelines Version 1.2023 Acute Lymphoblastic Leukemia
Heme_433	Diffuse large B cell lymphoma	IKZF1 deletion		x		NCCN Guidelines Version 1.2023 Acute Lymphoblastic Leukemia
Heme_429	Acute lymphoid leukemia	IKZF1 deletion		x		NCCN Guidelines Version 1.2023 Acute Lymphoblastic Leukemia
Heme_440	Acute lymphoid leukemia	IKZF1 deletion		x		NCCN Guidelines Version 1.2023 Acute Lymphoblastic Leukemia
Heme_431	Acute lymphoid leukemia	IKZF1 deletion		x		NCCN Guidelines Version 1.2023 Acute Lymphoblastic Leukemia
Heme_441	Acute leukemia, NOS	IKZF1 deletion		x		NCCN Guidelines Version 1.2023 Acute Lymphoblastic Leukemia
Heme_451	B-cell acute lymphoid leukemia	IKZF1 deletion		x		NCCN Guidelines Version 1.2023 Acute Lymphoblastic Leukemia
Heme_453	B-cell acute lymphoid leukemia	IKZF1 deletion		x		NCCN Guidelines Version 1.2023 Acute Lymphoblastic Leukemia
Heme_450	B-cell acute lymphoid leukemia	IKZF1 deletion		x		NCCN Guidelines Version 1.2023 Acute Lymphoblastic Leukemia
Heme_456	B-cell acute lymphoid leukemia	IKZF1 deletion		x		NCCN Guidelines Version 1.2023 Acute Lymphoblastic Leukemia
Heme_473	B-cell acute lymphoid leukemia	IKZF1 deletion		x		NCCN Guidelines Version 1.2023 Acute Lymphoblastic Leukemia
Heme_476	Acute lymphoid leukemia	IKZF1 deletion		x		NCCN Guidelines Version 1.2023 Acute Lymphoblastic Leukemia
Heme_497	Acute lymphoid leukemia	IKZF1 deletion		x		NCCN Guidelines Version 1.2023 Acute Lymphoblastic Leukemia
Heme_499	B-cell acute lymphoid leukemia	IKZF1 deletion		x		NCCN Guidelines Version 1.2023 Acute Lymphoblastic Leukemia
Heme_499	B-cell acute lymphoid leukemia	IKZF1 deletion		x		NCCN Guidelines Version 1.2023 Acute Lymphoblastic Leukemia
Heme_501	B-cell acute lymphoid leukemia	IKZF1 deletion		x		NCCN Guidelines Version 1.2023 Acute Lymphoblastic Leukemia
Heme_505	B-cell acute lymphoid leukemia	IKZF1 deletion		x		NCCN Guidelines Version 1.2023 Acute Lymphoblastic Leukemia
Heme_509	B-cell acute lymphoid leukemia	IKZF1 deletion		x		NCCN Guidelines Version 1.2023 Acute Lymphoblastic Leukemia
Heme_517	B-cell acute lymphoid leukemia	IKZF1 deletion		x		NCCN Guidelines Version 1.2023 Acute Lymphoblastic Leukemia
Heme_519	B-cell acute lymphoid leukemia	IKZF1 deletion		x		NCCN Guidelines Version 1.2023 Acute Lymphoblastic Leukemia
Heme_515	Acute lymphoid leukemia	IKZF1 deletion		x		NCCN Guidelines Version 1.2023 Acute Lymphoblastic Leukemia
Heme_304	B-cell acute lymphoid leukemia	IKZF1 deletion		x		NCCN Guidelines Version 1.2023 Acute Lymphoblastic Leukemia
Heme_297	Acute lymphoid leukemia	IKZF1 deletion		x		NCCN Guidelines Version 1.2023 Acute Lymphoblastic Leukemia
Heme_87	B-cell acute lymphoid leukemia	NF1 deletion	x			PMIDs: 18172006, 22015770, 23426165, 28637487, 29872168, 32185137
Heme_141	B-cell acute lymphoid leukemia	NF1 deletion	x			PMIDs: 18172006, 22015770, 23426165, 28637487, 29872168, 32185137
Heme_189	Acute lymphoid leukemia	NF1 deletion	x			PMIDs: 18172006, 22015770, 23426165, 28637487, 29872168, 32185137
Heme_268	Acute lymphoid leukemia	NF1 deletion	x			PMIDs: 18172006, 22015770, 23426165, 28637487, 29872168, 32185137
Heme_269	B-cell acute lymphoid leukemia	NF1 deletion	x			PMIDs: 18172006, 22015770, 23426165, 28637487, 29872168, 32185137
Heme_272	B-cell acute lymphoid leukemia	NF1 deletion	x			PMIDs: 18172006, 22015770, 23426165, 28637487, 29872168, 32185137
Heme_432	Acute lymphoid leukemia	NF1 deletion	x			PMIDs: 18172006, 22015770, 23426165, 28637487, 29872168, 32185137
Heme_446	B-cell acute lymphoid leukemia	NF1 deletion	x			PMIDs: 18172006, 22015770, 23426165, 28637487, 29872168, 32185137
Heme_63	Acute lymphoid leukemia	NOTCH1 deletion	x			PMIDs: 22510873, 30387229
Heme_58	B-cell acute lymphoid leukemia	PAX5 deletion	x			WHO Classification of Haematoplymphoid Tumors (5th ed.)
Heme_93	Acute lymphoid leukemia	PAX5 deletion	x			WHO Classification of Haematoplymphoid Tumors (5th ed.)
Heme_220	Acute lymphoid leukemia	PAX5 deletion	x			WHO Classification of Haematoplymphoid Tumors (5th ed.)
Heme_238	Acute lymphoid leukemia	PAX5 deletion	x			WHO Classification of Haematoplymphoid Tumors (5th ed.)
Heme_259	Acute lymphoid leukemia	PAX5 deletion	x			WHO Classification of Haematoplymphoid Tumors (5th ed.)
Heme_389	Acute lymphoid leukemia	PAX5 deletion	x			WHO Classification of Haematoplymphoid Tumors (5th ed.)
Heme_403	B-cell acute lymphoid leukemia	PAX5 deletion	x			WHO Classification of Haematoplymphoid Tumors (5th ed.)
Heme_499	B-cell acute lymphoid leukemia	PAX5 deletion	x			WHO Classification of Haematoplymphoid Tumors (5th ed.)
Heme_517	B-cell acute lymphoid leukemia	PAX5 deletion	x			WHO Classification of Haematoplymphoid Tumors (5th ed.)
Heme_516	B-cell acute lymphoid leukemia	PAX5 deletion	x			WHO Classification of Haematoplymphoid Tumors (5th ed.)
